# Supplementary material for: H2A.Z deposition by SWR1C involves multiple ATP-dependent steps
Source: Nat Commun. 2022 Nov 17;13:7052. doi: 10.1038/s41467-022-34861-x (PMC9672302; doi:10.1038/s41467-022-34861-x)
Supplement: Supplementary file 4 — Source Data [file 41467_2022_34861_MOESM4_ESM.zip]

Archive with 14 entries (14 files):
- Figure_1c_1d.xlsx
- __MACOSX/._Figure_1c_1d.xlsx
- Figure3b_3d.xlsx
- __MACOSX/._Figure3b_3d.xlsx
- Figure4d.xlsx
- __MACOSX/._Figure4d.xlsx
- Figure5_SupplementaryFigure7.xlsx
- __MACOSX/._Figure5_SupplementaryFigure7.xlsx
- SupplementaryFigure1b_1c_1d_1e.xlsx
- __MACOSX/._SupplementaryFigure1b_1c_1d_1e.xlsx
- SupplementaryFigure2a_2c_2d.xlsx
- __MACOSX/._SupplementaryFigure2a_2c_2d.xlsx
- SupplementaryFigure4d_4e.xlsx
- __MACOSX/._SupplementaryFigure4d_4e.xlsx
