# Supplementary material for: H2A.Z deposition by SWR1C involves multiple ATP-dependent steps
Source: Nat Commun. 2022 Nov 17;13:7052. doi: 10.1038/s41467-022-34861-x (PMC9672302; doi:10.1038/s41467-022-34861-x)
Supplement: Supplementary file 4 — Source Data [file 41467_2022_34861_MOESM4_ESM.zip › Figure_1c_1d.xlsx]

## Sheet: Figure1c
Time (Sec)	0 uM ATP Survival ET>0.4	0 uM ATP Survival ET>0.4 95% CI	0 uM ATP Survival ET>0.4 95% CI		Time (Sec)	100 uM ATP Survival ET>0.4	100 uM ATP Survival ET>0.4 95% CI	100 uM ATP Survival ET>0.4 95% CI
4.5	1	NaN	NaN		2	1	NaN	NaN
4.5	0.999034	0.997141	1		2	0.995745	0.991583	0.999906
5	0.998068	0.995392	1		2.5	0.993617	0.988526	0.998708
5.5	0.997101	0.993826	1		3	0.991489	0.985617	0.997362
6	0.994203	0.989578	0.998828		3.5	0.987234	0.980057	0.994411
7	0.991304	0.985648	0.996961		4	0.985106	0.977363	0.99285
9	0.985507	0.978226	0.992788		4.5	0.974468	0.964385	0.984552
10	0.982609	0.974645	0.990573		5	0.970213	0.959345	0.98108
11	0.980676	0.97229	0.989063		5.5	0.968085	0.956848	0.979322
12	0.972947	0.963063	0.982831		6	0.967021	0.955605	0.978437
12.5	0.968116	0.957412	0.97882		6.5	0.96383	0.951894	0.975766
13	0.965217	0.954055	0.97638		7	0.954255	0.940899	0.967612
13.5	0.964251	0.95294	0.975562		7.5	0.951064	0.937273	0.964855
15	0.958454	0.946297	0.970611		8	0.944681	0.930067	0.959295				25
16	0.957488	0.945197	0.969779		8.5	0.941489	0.926485	0.956493
17	0.956522	0.944098	0.968946		9	0.93617	0.920543	0.951797
17.5	0.955556	0.943001	0.96811		9.5	0.931915	0.915812	0.948018
18.5	0.954589	0.941905	0.967274		10	0.926596	0.909924	0.943268
19	0.953623	0.940811	0.966435		10.5	0.921277	0.904061	0.938493
21.5	0.949758	0.93645	0.963067		11	0.919149	0.901722	0.936576
22	0.94686	0.933194	0.960526		11.5	0.909574	0.891241	0.927908
22.5	0.945894	0.932111	0.959676		12	0.903191	0.884288	0.922094
23	0.93913	0.924564	0.953696		12.5	0.895745	0.876209	0.91528
24	0.938164	0.923491	0.952838		13	0.891489	0.871607	0.911372
24.5	0.936232	0.921346	0.951118		14	0.88617	0.865867	0.906474
25	0.931401	0.916002	0.9468		14.5	0.878723	0.857855	0.899592
26	0.930435	0.914935	0.945934		15	0.87234	0.851007	0.893674
26.5	0.929469	0.91387	0.945067		15.5	0.862766	0.840769	0.884763
27	0.928502	0.912805	0.944199		16	0.855319	0.832831	0.877807
28	0.927536	0.911742	0.943331		16.5	0.853191	0.830567	0.875816
29.5	0.92657	0.910679	0.942461		17	0.841489	0.818142	0.864837
30	0.925604	0.909617	0.941591		17.5	0.838298	0.814761	0.861834
31	0.921739	0.905376	0.938102		18	0.831915	0.80801	0.85582
32	0.920773	0.904318	0.937228		18.5	0.829787	0.805762	0.853812
33	0.917874	0.901148	0.934601		19	0.826596	0.802393	0.850798
34	0.910145	0.892723	0.927567		19.5	0.823404	0.799027	0.847781
35	0.907246	0.889574	0.924919		20	0.821277	0.796785	0.845768
36.5	0.90628	0.888525	0.924035		20.5	0.819149	0.794544	0.843754
37	0.904348	0.88643	0.922266		21	0.815957	0.791185	0.84073
37.5	0.901449	0.883291	0.919608		21.5	0.808511	0.783357	0.833664
38	0.897585	0.879113	0.916056		22	0.804255	0.778891	0.82962
39	0.896618	0.87807	0.915167		22.5	0.798936	0.773315	0.824558
39.5	0.895652	0.877027	0.914277		23	0.790426	0.764407	0.816444
40	0.892754	0.873903	0.911605		23.5	0.788298	0.762183	0.814413
40.5	0.891787	0.872862	0.910713		24	0.784043	0.757738	0.810348
42	0.887923	0.868704	0.907141		24.5	0.774468	0.747751	0.801185
43.5	0.883092	0.863517	0.902667		25	0.762766	0.735572	0.78996
44	0.879227	0.859375	0.899079		25.5	0.755319	0.727837	0.782801
44.5	0.878261	0.85834	0.898182		26	0.753191	0.725629	0.780754
46	0.877295	0.857306	0.897283		26.5	0.75	0.722319	0.777681
46.5	0.876329	0.856272	0.896385		27	0.743617	0.715704	0.77153
47	0.875362	0.855239	0.895485		28	0.741489	0.713501	0.769478
49.5	0.872464	0.852142	0.892786		28.5	0.737234	0.709097	0.765371
50	0.863768	0.84287	0.884667		29	0.73617	0.707997	0.764343
51.5	0.862802	0.841841	0.883763		29.5	0.723404	0.694809	0.752
53	0.861836	0.840813	0.882858		30	0.717021	0.688226	0.745817
53.5	0.859903	0.838758	0.881049		30.5	0.714894	0.686033	0.743754
54	0.857005	0.835678	0.878332		31	0.711702	0.682745	0.740659
55	0.856039	0.834652	0.877426		31.5	0.709574	0.680554	0.738595
56	0.851208	0.829526	0.872889		32	0.704255	0.675081	0.73343
56.5	0.850242	0.828502	0.871981		32.5	0.698936	0.669612	0.728261
57	0.846377	0.824409	0.868345		33	0.697872	0.668518	0.727226
58	0.844444	0.822364	0.866525		33.5	0.695745	0.666332	0.725157
59	0.837681	0.815216	0.860146		34	0.693617	0.664147	0.723087
60	0.835749	0.813177	0.858321		34.5	0.68617	0.656505	0.715835
62	0.828986	0.806047	0.851924		35	0.680851	0.651052	0.71065
62.5	0.828019	0.805029	0.851009		35.5	0.678723	0.648872	0.708575
63	0.823188	0.799946	0.846431		36	0.673404	0.643425	0.703384
63.5	0.822222	0.79893	0.845514		36.5	0.670213	0.640158	0.700267
64.5	0.821256	0.797914	0.844598		37	0.661702	0.631456	0.691948
65	0.819324	0.795884	0.842764		37.5	0.655319	0.624937	0.685701
65.5	0.816425	0.79284	0.84001		38	0.652128	0.62168	0.682576
66	0.815459	0.791826	0.839092		38.5	0.651064	0.620594	0.681534
67	0.81256	0.788785	0.836336		39	0.648936	0.618424	0.679449
67.5	0.811594	0.787771	0.835417		39.5	0.646809	0.616254	0.677363
69	0.807729	0.783721	0.831738		40	0.641489	0.610832	0.672146
69.5	0.806763	0.782709	0.830818		40.5	0.638298	0.607581	0.669014
70	0.803865	0.779674	0.828055		41	0.63617	0.605415	0.666926
70.5	0.802899	0.778663	0.827134		41.5	0.632979	0.602166	0.663791
71.5	0.801932	0.777652	0.826213		42	0.626596	0.595674	0.657518
73	0.799034	0.774621	0.823447		42.5	0.62234	0.591349	0.653332
74	0.797101	0.772601	0.821602		43	0.615957	0.584865	0.647049
74.5	0.794203	0.769573	0.818833		43.5	0.61383	0.582706	0.644954
75	0.786473	0.761508	0.811439		44	0.612766	0.581626	0.643906
75.5	0.785507	0.7605	0.810514		44.5	0.609574	0.578388	0.640761
76	0.784541	0.759493	0.809589		45	0.608511	0.577309	0.639712
77.5	0.783575	0.758487	0.808663		45.5	0.603191	0.571916	0.634467
78	0.782609	0.75748	0.807737		46	0.597872	0.566527	0.629217
79	0.781643	0.756474	0.806812		46.5	0.594681	0.563296	0.626066
80	0.778744	0.753455	0.804032		47	0.591489	0.560066	0.622913
81	0.775845	0.750439	0.801252		48	0.590426	0.558989	0.621862
82	0.774879	0.749434	0.800324		49.5	0.584043	0.552534	0.615551
83	0.773913	0.748429	0.799397		50	0.582979	0.551458	0.614499
84	0.771981	0.74642	0.797541		50.5	0.57766	0.546084	0.609235
85	0.768116	0.742404	0.793827		51	0.575532	0.543935	0.607129
86	0.766184	0.740398	0.791969		51.5	0.573404	0.541787	0.605021
87	0.764251	0.738392	0.790111		52	0.570213	0.538566	0.60186
87.5	0.763285	0.737389	0.789181		52.5	0.565957	0.534273	0.597642
88	0.75942	0.73338	0.785461		53	0.561702	0.529983	0.593421
90.5	0.755556	0.729374	0.781737		53.5	0.557447	0.525695	0.589199
91	0.752657	0.726371	0.778943		54	0.556383	0.524623	0.588143
92	0.750725	0.72437	0.777079		54.5	0.554255	0.522481	0.58603
93	0.74686	0.72037	0.77335		55.5	0.55	0.518197	0.581803
93.5	0.745894	0.719371	0.772417		56	0.545745	0.513915	0.577574
94	0.743961	0.717372	0.770551		57	0.538298	0.506428	0.570167
95	0.741063	0.714376	0.76775		57.5	0.537234	0.505359	0.569109
97	0.738164	0.711381	0.764948		58	0.531915	0.500017	0.563813
99	0.737198	0.710383	0.764013		58.5	0.529787	0.497881	0.561694
99.5	0.736232	0.709385	0.763079		59.5	0.52234	0.490409	0.554272
100	0.729469	0.702405	0.756532		60.5	0.520213	0.488275	0.55215
100.5	0.728502	0.701408	0.755597		61	0.519149	0.487209	0.551089
101.5	0.727536	0.700412	0.754661		61.5	0.514894	0.482944	0.546843
104	0.72657	0.699416	0.753724		62	0.511702	0.479747	0.543657
107	0.722705	0.695433	0.749978		62.5	0.509574	0.477617	0.541532
108.5	0.721739	0.694437	0.749041		63	0.508511	0.476552	0.540469
109	0.720773	0.693442	0.748104		63.5	0.507447	0.475487	0.539407
110	0.719807	0.692447	0.747167		64	0.505319	0.473357	0.537281
112	0.716908	0.689463	0.744354		64.5	0.503191	0.471229	0.535154
113	0.708213	0.680518	0.735907		65	0.5	0.468037	0.531963
115	0.705314	0.677539	0.733089		65.5	0.498936	0.466973	0.5309
117	0.704348	0.676547	0.732149		66	0.495745	0.463782	0.527707
118.5	0.703382	0.675554	0.731209		66.5	0.494681	0.462719	0.526643
120	0.698551	0.670594	0.726507		67	0.492553	0.460593	0.524513
121	0.697585	0.669603	0.725567		67.5	0.491489	0.459531	0.523448
121.5	0.696618	0.668611	0.724626		68	0.487234	0.455281	0.519187
123	0.695652	0.66762	0.723684		68.5	0.485106	0.453157	0.517056
124	0.694686	0.666629	0.722743		69	0.484043	0.452095	0.51599
124.5	0.692754	0.664647	0.72086		69.5	0.480851	0.448911	0.512791
125	0.686957	0.658705	0.715208		70	0.476596	0.444667	0.508524
126	0.685024	0.656725	0.713323		71	0.474468	0.442546	0.50639
128	0.682126	0.653757	0.710494		71.5	0.47234	0.440426	0.504255
129	0.681159	0.652768	0.709551		72	0.469149	0.437246	0.501052
131	0.674396	0.645848	0.702944		72.5	0.468085	0.436187	0.499983
134	0.672464	0.643872	0.701056		73	0.467021	0.435127	0.498915
135	0.669565	0.640909	0.698221		73.5	0.465957	0.434068	0.497847
136.5	0.668599	0.639922	0.697276		74	0.464894	0.433009	0.496778
137	0.667633	0.638935	0.696331		74.5	0.460638	0.428774	0.492503
138	0.6657	0.636961	0.69444		75	0.456383	0.424541	0.488225
139	0.664734	0.635974	0.693495		75.5	0.455319	0.423484	0.487155
140	0.663768	0.634987	0.692549		77	0.452128	0.420311	0.483944
142	0.662802	0.634001	0.691603		77.5	0.451064	0.419254	0.482874
143	0.66087	0.632028	0.689711		78	0.448936	0.41714	0.480733
143.5	0.658937	0.630056	0.687819		78.5	0.447872	0.416083	0.479662
144	0.657005	0.628084	0.685925		79	0.446809	0.415026	0.478591
145	0.656039	0.627099	0.684979		79.5	0.445745	0.41397	0.477519
146	0.654106	0.625128	0.683085		80	0.442553	0.410801	0.474305
146.5	0.652174	0.623158	0.68119		80.5	0.441489	0.409745	0.473233
147	0.650242	0.621188	0.679295		81	0.439362	0.407634	0.471089
148.5	0.649275	0.620203	0.678347		82	0.437234	0.405523	0.468945
149.5	0.647343	0.618234	0.676452		82.5	0.43617	0.404468	0.467872
150	0.642512	0.613314	0.67171		83.5	0.430851	0.399195	0.462507
150.5	0.641546	0.612331	0.670761		84.5	0.429787	0.39814	0.461434
151.5	0.64058	0.611347	0.669812		86	0.428723	0.397086	0.46036
154	0.639614	0.610364	0.668863		86.5	0.42766	0.396032	0.459287
156	0.637681	0.608398	0.666965		87.5	0.424468	0.392871	0.456065
157	0.634783	0.605449	0.664116		88	0.42234	0.390765	0.453916
158	0.63285	0.603484	0.662217		89	0.421277	0.389712	0.452841
159	0.630918	0.601519	0.660316		90	0.418085	0.386553	0.449617
160	0.627053	0.597592	0.656515		90.5	0.414894	0.383397	0.446391
162	0.623188	0.593666	0.652711		92	0.411702	0.380241	0.443163
162.5	0.622222	0.592685	0.651759		93.5	0.409574	0.378138	0.441011
163	0.62029	0.590723	0.649856		94.5	0.408511	0.377087	0.439934
164	0.619324	0.589743	0.648905		95.5	0.407447	0.376036	0.438858
165	0.618357	0.588762	0.647953		96	0.402128	0.370783	0.433473
165.5	0.617391	0.587781	0.647001		96.5	0.401064	0.369732	0.432395
167	0.616425	0.586801	0.646049		97.5	0.398936	0.367632	0.43024
168.5	0.61256	0.582881	0.64224		98	0.395745	0.364484	0.427006
169	0.611594	0.581901	0.641287		99	0.393617	0.362385	0.424849
170	0.610628	0.580922	0.640334		99.5	0.391489	0.360288	0.422691
170.5	0.609662	0.579942	0.639381		100	0.390426	0.359239	0.421612
171	0.608696	0.578963	0.638428		102	0.389362	0.358191	0.420533
171.5	0.607729	0.577984	0.637475		102.5	0.388298	0.357142	0.419454
173	0.602899	0.573089	0.632708		103	0.387234	0.356094	0.418374
175	0.599034	0.569176	0.628892		104	0.385106	0.353998	0.416215
178	0.598068	0.568198	0.627937		104.5	0.381915	0.350856	0.412974
179	0.595169	0.565265	0.625073		105	0.380851	0.349808	0.411894
179.5	0.594203	0.564287	0.624119		106	0.378723	0.347714	0.409732
181	0.591304	0.561355	0.621253		107	0.37766	0.346668	0.408651
182	0.589372	0.559401	0.619343		107.5	0.376596	0.345621	0.40757
184.5	0.588406	0.558424	0.618387		108	0.375532	0.344575	0.406489
185	0.58744	0.557448	0.617431		108.5	0.374468	0.343528	0.405408
186.5	0.585507	0.555495	0.61552		111	0.371277	0.340391	0.402163
187	0.581643	0.55159	0.611695		112.5	0.370213	0.339345	0.401081
187.5	0.580676	0.550614	0.610738		113	0.369149	0.338299	0.399998
188	0.57971	0.549638	0.609782		113.5	0.368085	0.337254	0.398916
190.5	0.578744	0.548663	0.608825		114.5	0.367021	0.336209	0.397834
192	0.577778	0.547687	0.607868		115	0.365957	0.335164	0.396751
193.5	0.575845	0.545737	0.605954		116	0.364894	0.334119	0.395668
194	0.573913	0.543786	0.60404		116.5	0.36383	0.333074	0.394585
195	0.572947	0.542812	0.603082		118	0.361702	0.330986	0.392419
197	0.571981	0.541837	0.602125		118.5	0.359574	0.328897	0.390251
198	0.571014	0.540862	0.601167		119.5	0.358511	0.327854	0.389168
199	0.568116	0.537939	0.598293		120	0.355319	0.324723	0.385915
200	0.564251	0.534042	0.59446		120.5	0.354255	0.32368	0.384831
200.5	0.562319	0.532095	0.592543		121	0.353191	0.322637	0.383746
203	0.561353	0.531122	0.591584		122.5	0.352128	0.321594	0.382661
205	0.55942	0.529175	0.589666		123	0.35	0.319509	0.380491
205.5	0.557488	0.527229	0.587747		124	0.347872	0.317424	0.37832
206	0.554589	0.52431	0.584869		125	0.346809	0.316382	0.377235
207	0.552657	0.522365	0.582949		125.5	0.345745	0.31534	0.376149
209	0.549758	0.519448	0.580069		128	0.342553	0.312216	0.372891
210	0.548792	0.518476	0.579108		128.5	0.341489	0.311175	0.371804
211	0.547826	0.517504	0.578148		130	0.340426	0.310134	0.370717
211.5	0.54686	0.516533	0.577187		131	0.339362	0.309093	0.369631
212	0.542029	0.511676	0.572382		131.5	0.337234	0.307012	0.367457
212.5	0.541063	0.510704	0.571421		133	0.33617	0.305971	0.366369
213.5	0.53913	0.508763	0.569498		133.5	0.335106	0.304931	0.365282
214	0.538164	0.507792	0.568537		135	0.334043	0.303891	0.364194
215	0.535266	0.50488	0.565651		136.5	0.331915	0.301812	0.362018
218.5	0.5343	0.50391	0.564689		137	0.330851	0.300772	0.36093
219	0.531401	0.501	0.561802		137.5	0.329787	0.299733	0.359842
220	0.530435	0.50003	0.56084		139.5	0.32766	0.297655	0.357664
221.5	0.529469	0.49906	0.559877		140.5	0.326596	0.296616	0.356575
223.5	0.528502	0.498091	0.558914		141	0.324468	0.294539	0.354397
224.5	0.527536	0.497121	0.557951		142	0.321277	0.291425	0.351128
225	0.523671	0.493244	0.554099		142.5	0.320213	0.290387	0.350038
226	0.522705	0.492275	0.553135		143	0.319149	0.28935	0.348948
227	0.521739	0.491307	0.552172		144	0.318085	0.288312	0.347858
228	0.508213	0.477755	0.53867		144.5	0.314894	0.285201	0.344586
232	0.50628	0.475821	0.536739		145	0.31383	0.284165	0.343495
233	0.505241	0.474776	0.535705		147	0.312766	0.283128	0.342404
234	0.504201	0.473731	0.534671		147.5	0.309574	0.28002	0.339129
237	0.503161	0.472686	0.533636		149	0.307447	0.277949	0.336945
238	0.501082	0.470597	0.531567		149.5	0.306383	0.276913	0.335853
238.5	0.500043	0.469553	0.530532		150.5	0.304255	0.274843	0.333668
239	0.497963	0.467465	0.528462		151	0.303191	0.273808	0.332575
240	0.496924	0.466421	0.527427		152	0.302128	0.272774	0.331482
244	0.495884	0.465377	0.526392		153.5	0.301064	0.271739	0.330388
244.5	0.494845	0.464333	0.525356		154.5	0.3	0.270705	0.329295
246	0.493805	0.46329	0.52432		155	0.297872	0.268637	0.327108
247	0.492766	0.462247	0.523284		155.5	0.295745	0.26657	0.324919
248	0.491726	0.461203	0.522248		156	0.293617	0.264503	0.322731
248.5	0.490686	0.46016	0.521212		156.5	0.291489	0.262438	0.320541
250	0.488607	0.458075	0.519139		157.5	0.290426	0.261405	0.319446
253	0.485488	0.454948	0.516029		158	0.289362	0.260373	0.31835
254	0.484449	0.453906	0.514992		158.5	0.288298	0.259341	0.317255
255	0.483409	0.452864	0.513955		160.5	0.28617	0.257277	0.315063
255.5	0.48237	0.451822	0.512917		161.5	0.285106	0.256246	0.313967
256	0.479251	0.448698	0.509804		162	0.284043	0.255214	0.312871
260	0.475093	0.444534	0.505651		162.5	0.279787	0.251091	0.308484
262	0.473013	0.442453	0.503574		164	0.278723	0.25006	0.307386
262.5	0.470934	0.440372	0.501496		165.5	0.27766	0.24903	0.306289
263	0.468855	0.438293	0.499417		166	0.276596	0.248	0.305191
266	0.466776	0.436213	0.497338		166.5	0.275532	0.24697	0.304093
267	0.465736	0.435174	0.496298		167	0.271277	0.242853	0.2997
268.5	0.463657	0.433096	0.494218		167.5	0.270213	0.241825	0.298601
269	0.461578	0.431018	0.492138		168.5	0.269149	0.240796	0.297502
271.5	0.459499	0.428941	0.490056		169	0.268085	0.239768	0.296402
274	0.458459	0.427903	0.489015		169.5	0.267021	0.23874	0.295303
274.5	0.45638	0.425826	0.486933		170	0.265957	0.237712	0.294203
275	0.453261	0.422713	0.483809		171	0.264894	0.236684	0.293103
277	0.452222	0.421676	0.482767		171.5	0.26383	0.235657	0.292003
278	0.450142	0.419602	0.480683		172.5	0.262766	0.234629	0.290903
279	0.449103	0.418565	0.479641		173	0.261702	0.233602	0.289802
280	0.448063	0.417528	0.478598		174.5	0.260638	0.232575	0.288701
281	0.439746	0.409239	0.470254		175	0.259574	0.231549	0.2876
287	0.438604	0.408094	0.469115		176	0.258511	0.230522	0.286499
290	0.437462	0.406949	0.467975		176.5	0.257447	0.229496	0.285397
293.5	0.43632	0.405805	0.466835		179.5	0.256383	0.22847	0.284296
294	0.432893	0.402372	0.463414		181	0.254255	0.226419	0.282092
295	0.431751	0.401229	0.462273		182.5	0.253191	0.225394	0.280989
300.5	0.375783	0.34546	0.406106		187.5	0.252128	0.224368	0.279887
302	0.373499	0.343196	0.403802		189	0.25	0.222319	0.277681
307	0.372357	0.342063	0.40265		189.5	0.248936	0.221294	0.276578
310	0.370072	0.3398	0.400345		191	0.247872	0.22027	0.275475
313	0.36893	0.338668	0.399192		202	0.245745	0.218222	0.273267
314	0.367788	0.337537	0.398039		206	0.242553	0.215152	0.269954
319	0.365504	0.335276	0.395732		207	0.241489	0.214129	0.268849
320	0.364361	0.334145	0.394578		209	0.240426	0.213107	0.267744
325	0.362077	0.331885	0.392269		209.5	0.239362	0.212084	0.266639
326	0.359793	0.329625	0.38996		210.5	0.23617	0.209019	0.263322
330	0.35865	0.328496	0.388805		212	0.235106	0.207997	0.262216
331	0.357508	0.327367	0.38765		212.5	0.234043	0.206976	0.261109
332	0.356366	0.326238	0.386494		213	0.232979	0.205955	0.260002
335	0.355224	0.325109	0.385338		213.5	0.231915	0.204934	0.258896
338	0.354082	0.323981	0.384182		215	0.229787	0.202893	0.256681
340	0.351797	0.321724	0.38187		215.5	0.228723	0.201873	0.255573
344	0.350655	0.320597	0.380713		216	0.22766	0.200854	0.254466
346	0.348371	0.318342	0.378399		216.5	0.226596	0.199834	0.253357
348	0.347228	0.317215	0.377242		217	0.225532	0.198815	0.252249
350	0.346086	0.316088	0.376084		217.5	0.224468	0.197796	0.25114
353	0.344944	0.314961	0.374927		218.5	0.223404	0.196777	0.250032
362	0.343802	0.313835	0.373769		219	0.220213	0.193722	0.246703
364	0.34266	0.312709	0.37261		220	0.219149	0.192704	0.245594
366	0.341517	0.311583	0.371452		223	0.216866	0.190508	0.243224
367	0.340375	0.310457	0.370293		223.5	0.196321	0.170809	0.221833
369	0.339233	0.309332	0.369134		224	0.194038	0.168627	0.219449
373	0.338091	0.308207	0.367975		225	0.192897	0.167537	0.218257
377	0.336949	0.307082	0.366816		228.5	0.191652	0.166339	0.216966
378	0.335806	0.305957	0.365656		230.5	0.189147	0.163927	0.214366
380	0.334664	0.304832	0.364496		233	0.187894	0.162723	0.213066
382	0.33238	0.302584	0.362176		240.5	0.185389	0.160315	0.210463
384	0.331238	0.30146	0.361015		242	0.184136	0.159112	0.209161
385	0.328953	0.299213	0.358693		242.5	0.182884	0.157909	0.207859
386	0.325527	0.295845	0.355208		243.5	0.181631	0.156707	0.206555
387	0.3221	0.292479	0.351721		249.5	0.180379	0.155506	0.205251
388	0.319816	0.290235	0.349396		250	0.179126	0.154305	0.203947
389	0.318673	0.289114	0.348232		252	0.177873	0.153105	0.202642
390	0.317531	0.287993	0.347069		252.5	0.167852	0.143525	0.192179
391	0.316389	0.286873	0.345905		253	0.165347	0.141137	0.189557
394	0.31182	0.282393	0.341248		256	0.164094	0.139943	0.188246
396	0.310678	0.281273	0.340083		262.5	0.16064	0.136527	0.184752
399	0.309536	0.280154	0.338918		265.5	0.157185	0.13312	0.18125
400	0.304967	0.27568	0.334254		272	0.155458	0.131421	0.179495
406	0.303825	0.274562	0.333088		273.5	0.153731	0.129723	0.177738
407	0.302683	0.273444	0.331921		276.5	0.152003	0.128028	0.175978
410	0.300398	0.271209	0.329587		279.5	0.150276	0.126335	0.174216
411	0.299256	0.270092	0.32842		280	0.148549	0.124645	0.172452
412	0.296972	0.267859	0.326084		284.5	0.146821	0.122957	0.170685
413	0.291261	0.262281	0.32024		290.5	0.145094	0.121272	0.168916
414	0.290118	0.261166	0.319071		293.5	0.143367	0.119589	0.167145
415	0.288976	0.260052	0.317901		297	0.141639	0.117908	0.165371
423	0.273388	0.24481	0.301967		305.5	0.139912	0.11623	0.163594
424	0.266194	0.237793	0.294594		306	0.136457	0.112881	0.160034
425	0.264995	0.236625	0.293364		307	0.13473	0.11121	0.15825
428	0.263796	0.235457	0.292134		311	0.132957	0.109492	0.156423
432	0.262314	0.233986	0.290641		316.5	0.129412	0.106063	0.15276
438	0.260072	0.231647	0.288496		318	0.127639	0.104353	0.150925
442	0.197296	0.167713	0.226878		320.5	0.114203	0.0910194	0.137387
444	0.19057	0.161033	0.220107		321	0.111964	0.088823	0.135105
445	0.188328	0.158813	0.217842		327	0.107486	0.0836634	0.131308
447	0.17936	0.149971	0.208748		333.5	0.103007	0.0786138	0.1274
448	0.0762279	0.0531303	0.0993255		345	0.0403071	0.0176529	0.0629612
450	0.0739859	0.0511535	0.0968184

## Sheet: Figure1d
0 uM ATP Initial E.T. value	0 uM ATP Final E.T. value		0.5 uM ATP Initial E.T. value	0.5 uM ATP Final E.T. value		5 uM ATP Initial E.T. value	100 uM ATP Final E.T. value		100 uM ATP Initial E.T. value	100 uM ATP Final E.T. value
0.635572	0.615217		0.710598	0.660837		0.608807	0.659201		0.629117	0.729587
0.449076	0.621455		0.439154	0.1122		0.656858	0.184063		0.408763	0.530845
0.565449	0.618159		0.419489	0.375423		0.719273	0.131442		0.639096	0.459117
0.669392	0.483584		0.494197	0.50544		0.418622	0.783221		0.710934	0.742499
0.500232	0.342109		0.469094	0.24776		0.627119	0.745178		0.692128	0.590249
0.466434	0.560579		0.721418	0.632787		0.609077	0.43907		0.485339	0.487724
0.602556	0.620399		0.638038	0.714811		0.532662	0.19488		0.719756	0.609812
0.599057	0.603399		0.483847	0.477556		0.654178	0.196297		0.780041	0.332885
0.650037	0.708973		0.730297	0.109373		0.618463	0.181133		0.778668	0.755115
0.649842	0.704725		0.377455	0.297768		0.586287	0.641691		0.609178	0.720606
0.385304	0.350067		0.709838	0.594261		0.395664	0.505089		0.434142	0.448197
0.608298	0.759871		0.346242	0.148272		0.439118	0.154621		0.606826	0.647094
0.507471	0.434039		0.474784	0.141427		0.64597	0.247686		0.366911	0.425916
0.606128	0.550953		0.501504	0.599503		0.43967	0.212416		0.826673	0.862185
0.375197	0.337865		0.556323	0.586227		0.533775	0.718801		0.744733	0.177267
0.693547	0.441085		0.632771	0.174696		0.45991	0.256977		0.731103	0.357503
0.830086	0.685552		0.62447	0.508659		0.648915	0.342276		0.725291	0.266653
0.49375	0.346115		0.408659	0.155972		0.655161	0.308917		0.505183	0.229592
0.57131	0.741687		0.381245	0.109352		0.711213	0.648314		0.617143	0.663004
0.587457	0.557787		0.627373	0.601851		0.789347	0.478608		0.787231	0.805785
0.601393	0.525462		0.696765	0.806623		0.516393	0.386044		0.68051	0.301268
0.565714	0.568542		0.592079	0.314442		0.622209	0.764967		0.750565	0.667195
0.487529	0.401472		0.494692	0.190587		0.613775	0.0894031		0.675215	0.216668
0.429582	0.610412		0.465902	0.443194		0.692929	0.726184		0.779239	0.166529
0.675491	0.671657		0.443574	0.191561		0.665694	0.181215		0.773758	0.717266
0.705481	0.728474		0.47872	0.529823		0.297404	0.269935		0.408744	0.433342
0.510244	0.840502		0.62075	0.695714		0.604339	0.465954		0.627477	0.422252
0.598434	0.455409		0.649224	0.557425		0.511178	0.3666		0.667776	0.2
0.440318	0.412743		0.660561	0.723821		0.554603	0.158637		0.792688	0.806727
0.573955	0.455613		0.623985	0.602635		0.40459	0.2295		0.762007	0.770881
0.646191	0.403289		0.429951	0.489158		0.365331	0.526557		0.482228	0.287682
0.448941	0.70514		0.498025	0.34665		0.636078	0.282904		0.772389	0.802685
0.350772	0.49507		0.460562	0.452358		0.648066	0.710975		0.669806	0.765051
0.637294	0.710523		0.605849	0.615245		0.481634	0.663123		0.746767	0.157278
0.545126	0.769393		0.37347	0.325439		0.657993	0.492342		0.628655	0.469566
0.547864	0.579304		0.699801	0.242484		0.691675	0.701142		0.770699	0.2
0.716568	0.712286		0.308742	0.144128		0.567662	0.335824		0.68523	0.6339
0.584365	0.549659		0.50347	0.362584		0.504815	0.445236		0.908685	0.368613
0.426117	0.358805		0.4822	0.458701		0.571525	0.718179		0.671796	0.588885
0.68378	0.513496		0.592421	0.66777		0.688024	0.702838		0.494158	0.148521
0.519978	0.50676		0.575813	0.77733		0.655529	0.739012		0.574696	0.697466
0.488077	0.441785		0.430976	0.344835		0.365317	0.212184		0.686673	0.380603
0.714956	0.696159		0.49281	0.174016		0.304493	0.245453		0.66485	0.140334
0.662467	0.774912		0.678423	0.708519		0.653119	0.754657		0.719727	0.568122
0.53795	0.517257		0.306415	0.0793526		0.422915	0.15292		0.445018	0.45773
0.398957	0.625392		0.602402	0.447144		0.646433	0.142221		0.564695	0.263568
0.337898	0.439696		0.410076	0.803328		0.408888	0.449638		0.595073	0.306953
0.833981	0.683489		0.36702	0.375384		0.536211	0.228363		0.435588	0.103537
0.372929	0.590051		0.661651	0.248242		0.509926	0.488825		0.682654	0.270762
0.459773	0.454819		0.857006	0.22989		0.466129	0.373411		0.417472	0.522445
0.424966	0.606264		0.384596	0.150533		0.6015	0.159961		0.580148	0.2
0.685608	0.603363		0.497832	0.244655		0.403742	0.254243		0.662156	0.268742
0.448317	0.46828		0.651305	0.650448		0.695271	0.769911		0.641289	0.474434
0.402107	0.414556		0.456649	0.551271		0.669504	0.143289		0.766646	0.149727
0.409335	0.354943		0.537559	0.566896		0.406925	0.340001		0.662416	0.129483
0.359975	0.300632		0.509782	0.823075		0.601334	0.675863		0.517041	0.267526
0.694005	0.54179		0.382119	0.405452		0.417769	0.478074		0.755237	0.190073
0.596147	0.517437		0.518888	0.123624		0.763294	0.780458		0.53468	0.0483459
0.720306	0.688116		0.649289	0.68371		0.434015	0.511886		0.579247	0.17661
0.421942	0.47685		0.636568	0.191245		0.429217	0.55376		0.428192	0.495274
0.453049	0.531756		0.363503	0.288668		0.699603	0.19173		0.72673	0.203745
0.510338	0.438436		0.472377	0.444352		0.424692	0.517741		0.476003	0.694055
0.537224	0.681343		0.676703	0.470073		0.59567	0.465304		0.719663	0.663841
0.674648	0.689522		0.585799	0.468036		0.326759	0.368288		0.605649	0.694712
0.602983	0.685258		0.360534	0.437124		0.613772	0.748265		0.83734	0.158695
0.521624	0.41475		0.494915	0.173117		0.464272	0.427791		0.495536	0.531734
0.547254	0.820355		0.648496	0.127913		0.479652	0.357977		0.803824	0.205505
0.448765	0.418926		0.758696	0.757342		0.587871	0.247334		0.587668	0.17648
0.61956	0.605162		0.688213	0.736321		0.672317	0.154009		0.735058	0.227952
0.348361	0.478521		0.673136	0.60355		0.617864	0.120394		0.73068	0.243417
0.57353	0.698937		0.485392	0.134709		0.417103	0.189266		0.654861	0.231999
0.380855	0.399134		0.527912	0.727147		0.707101	0.688051		0.798651	0.188364
0.482763	0.490808		0.426375	0.21789		0.421636	0.762723		0.712059	0.2
0.784479	0.757596		0.556518	0.486833		0.64526	0.131293		0.505848	0.116018
0.676384	0.607654		0.674646	0.719305		0.709483	0.715456		0.775543	0.588931
0.641398	0.641112		0.657903	0.429877		0.313481	0.212767		0.790269	0.212779
0.633393	0.820933		0.654682	0.719837		0.651815	0.248656		0.605066	0.29612
0.651011	0.467966		0.584997	0.302389		0.566902	0.189759		0.502781	0.284462
0.648113	0.444256		0.439004	0.148417		0.481214	0.240873		0.591966	0.0817751
0.603234	0.475965		0.612583	0.5884		0.383017	0.434047		0.588563	0.262187
0.77442	0.7367		0.438434	0.72768		0.62373	0.0917124		0.6444	0.697281
0.482537	0.570133		0.499642	0.200153		0.535222	0.620353		0.419648	0.411851
0.779373	0.690153		0.46988	0.323388		0.613698	0.599625		0.463602	0.455665
0.42524	0.393771		0.439662	0.660219		0.376515	0.347371		0.722769	0.2
0.658037	0.528485		0.707008	0.476657		0.291044	0.119738		0.695596	0.2
0.546886	0.590944		0.466729	0.350998		0.446087	0.224499		0.702625	0.45422
0.492769	0.489802		0.547439	0.555052		0.71397	0.670242		0.477375	0.433874
0.498771	0.571347		0.617465	0.653525		0.563981	0.345722		0.556279	0.351822
0.600228	0.471362		0.509386	0.58206		0.556031	0.291435		0.627482	0.118433
0.484932	0.465834		0.68124	0.20663		0.538923	0.209716		0.711301	0.179401
0.488386	0.46694		0.718266	0.790751		0.654529	0.310715		0.583422	0.462536
0.762239	0.717253		0.526464	0.106028		0.596082	0.211997		0.579711	0.282286
0.49544	0.529213		0.367489	0.111466		0.585298	0.82542		0.793188	0.178384
0.660805	0.614465		0.386208	0.303229		0.32608	0.0994078		0.646325	0.117292
0.568827	0.623791		0.724174	0.292556		0.675524	0.361851		0.797582	0.167009
0.672205	0.503511		0.428992	0.395167		0.478075	0.254236		0.780492	0.165526
0.576936	0.598944		0.465402	0.417329		0.727766	0.314022		0.494633	0.45799
0.544058	0.515719		0.509665	0.128007		0.635006	0.75039		0.682229	0.712652
0.580673	0.602466		0.453985	0.235359		0.640595	0.263096		0.411944	0.0878439
0.559931	0.697968		0.691132	0.651121		0.536015	0.209861		0.3974	0.405242
0.618144	0.720895		0.577682	0.146687		0.319565	0.102132		0.592428	0.772287
0.727707	0.628648		0.416116	0.443246		0.675163	0.143975		0.677526	0.157349
0.528234	0.590096		0.449872	0.337005		0.645223	0.671907		0.500784	0.206821
0.583034	0.5353		0.501546	0.384055		0.429361	0.468217		0.797611	0.192956
0.565954	0.449335		0.625529	0.550838		0.687516	0.0996628		0.741116	0.41973
0.614225	0.722031		0.723195	0.676846		0.450398	0.194362		0.636021	0.469509
0.600328	0.661799		0.538572	0.151849		0.486423	0.453884		0.551496	0.6464
0.549592	0.448063		0.649164	0.161745		0.425681	0.153273		0.436795	0.491436
0.494053	0.545781		0.678853	0.290018		0.605038	0.391622		0.749842	0.148954
0.484882	0.433614		0.454895	0.401969		0.270716	0.807019		0.441456	0.833754
0.587397	0.712392		0.63604	0.142899		0.694376	0.434469		0.570461	0.191779
0.547045	0.588321		0.65536	0.145438		0.485029	0.784372		0.559966	0.0884929
0.569307	0.558765		0.44395	0.221437		0.483438	0.790865		0.470746	0.438672
0.450865	0.309076		0.647523	0.684547		0.590521	0.153432		0.787998	0.90239
0.781975	0.763069		0.481786	0.488505		0.696361	0.731979		0.335123	0.490412
0.611496	0.605457		0.590957	0.179564		0.642137	0.592234		0.673571	0.110772
0.438544	0.61571		0.59857	0.674538		0.625158	0.624495		0.744827	0.462653
0.656309	0.483052		0.716588	0.110222		0.443555	0.145663		0.567503	0.134001
0.706555	0.529404		0.611761	0.45416		0.495411	0.352957		0.434352	0.144715
0.728794	0.439621		0.691787	0.511802		0.575946	0.370441		0.836429	0.177318
0.380946	0.283907		0.338725	0.163702		0.575894	0.127204		0.710865	0.164812
0.798272	0.631103		0.467661	0.71568		0.317458	0.127154		0.447059	0.307774
0.575168	0.465269		0.396013	0.3767		0.674445	0.343444		0.652036	0.406791
0.712436	0.670014		0.67427	0.118748		0.640294	0.696826		0.716711	0.104387
0.588766	0.560915		0.367611	0.455583		0.442958	0.213439		0.717809	0.271835
0.55371	0.61593		0.440769	0.410605		0.662931	0.199231		0.685142	0.172522
0.497472	0.457302		0.473967	0.165447		0.376748	0.250494		0.695787	0.0973279
0.635975	0.439535		0.436026	0.356387		0.644594	0.268921		0.437994	0.438137
0.527638	0.481997		0.334046	0.134412		0.596681	0.685436		0.752776	0.127862
0.460846	0.636051		0.7479	0.692357		0.433698	0.488943		0.752776	0.106135
0.590401	0.676316		0.680235	0.396134		0.713078	0.221233		0.379588	0.255169
0.636168	0.703274		0.383909	0.286157		0.695273	0.287762		0.687577	0.131246
0.378397	0.450383		0.235986	0.514096		0.460481	0.137961		0.425308	0.70247
0.499642	0.490234		0.428	0.406297		0.772259	0.6419		0.611919	0.373278
0.662849	0.579551		0.394783	0.296059		0.632457	0.671432		0.685928	0.413494
0.594434	0.629667		0.684577	0.719094		0.54994	0.592019		0.385927	0.178236
0.39586	0.470182		0.474868	0.531573		0.683149	0.729813		0.485095	0.256528
0.61479	0.726989		0.745862	0.783674		0.689224	0.66034		0.675343	0.116384
0.703572	0.652605		0.729644	0.123089		0.594262	0.169437		0.689203	0.405222
0.724311	0.685307		0.486793	0.130766		0.385912	0.466674		0.43548	0.439121
0.483978	0.494982		0.386456	0.349773		0.662624	0.243406		0.646609	0.502159
0.674105	0.763335		0.511265	0.439254		0.487631	0.508515		0.85832	0.545703
0.643909	0.585417		0.453243	0.497438		0.40753	0.373818		0.811144	0.764633
0.687772	0.776738		0.719134	0.197951		0.581495	0.668131		0.845711	0.2
0.721043	0.74818		0.462101	0.799171		0.418619	0.241536		0.430977	0.386278
0.653233	0.65487		0.360287	0.189406		0.40488	0.13297		0.692272	0.746983
0.489398	0.417631		0.430735	0.167231		0.633202	0.357143		0.672796	0.150162
0.647184	0.464424		0.354712	0.322521		0.594768	0.700336		0.649806	0.295353
0.639403	0.682018		0.425218	0.118775		0.491295	0.140688		0.722752	0.401519
0.543806	0.498723		0.647102	0.617757		0.711616	0.552231		0.395896	0.188352
0.729434	0.647378		0.38704	0.387514		0.693492	0.413386		0.651157	0.232215
0.723369	0.69793		0.4532	0.315385		0.628743	0.159162		0.723173	0.342181
0.734101	0.725984		0.494451	0.201435		0.570189	0.299782		0.386617	0.270925
0.760738	0.785748		0.47337	0.728821		0.420877	0.139872		0.738536	0.451377
0.762142	0.676709		0.882073	0.564797		0.653816	0.130393		0.732161	0.167084
0.616935	0.579288		0.417187	0.541627		0.459132	0.286641		0.603905	0.124528
0.713392	0.611248		0.398081	0.185037		0.80402	0.259402		0.715998	0.179475
0.643158	0.670693		0.578846	0.728475		0.660351	0.131663		0.698473	0.766947
0.712999	0.748899		0.563685	0.253607		0.632673	0.15641		0.656521	0.156841
0.674959	0.679855		0.801046	0.108804		0.616743	0.232997		0.567692	0.303149
0.655818	0.490006		0.656366	0.567605		0.554137	0.423539		0.726951	0.11982
0.410359	0.494542		0.376115	0.493452		0.649196	0.186237		0.784593	0.0960562
0.484497	0.59109		0.520665	0.889777		0.412497	0.347086		0.704024	0.410894
0.655378	0.71637		0.316503	0.465421		0.662718	0.164567		0.457092	0.118145
0.655071	0.629686		0.512384	0.64378		0.683764	0.640333		0.775432	0.145677
0.582844	0.42574		0.545752	0.542056		0.691964	0.24454		0.679679	0.174879
0.483806	0.459579		0.583053	0.522479		0.555243	0.275643		0.7447	0.28653
0.674259	0.416432		0.450412	0.379208		0.528699	0.295832		0.372696	0.0686545
0.561995	0.668455		0.40273	0.147696		0.543707	0.340223		0.675854	0.0761954
0.440615	0.451712		0.553001	0.154845		0.586684	0.119944		0.698065	0.541146
0.631581	0.570053		0.623083	0.63533		0.758303	0.133051		0.677329	0.77776
0.618413	0.6725		0.501157	0.480436		0.412368	0.572079		0.516803	0.413939
0.421214	0.526624		0.695738	0.706467		0.4088	0.250775		0.54177	0.122034
0.695751	0.733962		0.580932	0.486914		0.551362	0.145111		0.348811	0.135631
0.643706	0.619741		0.511553	0.262042		0.586351	0.337938		0.688676	0.158366
0.471476	0.430508		0.472011	0.421042		0.457085	0.176349		0.775499	0.140529
0.659384	0.603378		0.416087	0.532657		0.663127	0.654144		0.42426	0.420226
0.719907	0.857443		0.602083	0.125439		0.481826	0.166746		0.479638	0.205483
0.599882	0.619119		0.635828	0.71648		0.65443	0.162763		0.691654	0.244799
0.528195	0.516719		0.378651	0.153917		0.618419	0.193274		0.744465	0.543114
0.691678	0.661265		0.409543	0.238892		0.597568	0.827286		0.390016	0.20639
0.611279	0.581572		0.646855	0.124932		0.713708	0.374762		0.718982	0.422769
0.526814	0.506431		0.509929	0.603036		0.750011	0.614487		0.437127	0.152315
0.341734	0.36121		0.557251	0.445114		0.773298	0.737314		0.508156	0.499299
0.74403	0.775977		0.473808	0.294511		0.5806	0.616673		0.579378	0.614181
0.623546	0.68521		0.61315	0.299874		0.450095	0.305294		0.69727	0.780162
0.586925	0.729554		0.472416	0.660623		0.472828	0.166794		0.702099	0.491746
0.671296	0.74192		0.786897	0.111397		0.712397	0.176386		0.397166	0.158926
0.702505	0.86696		0.461397	0.179751		0.502646	0.311884		0.593915	0.15713
0.598289	0.716933		0.500586	0.143018		0.527601	0.518797		0.558089	0.0785807
0.705714	0.695382		0.432233	0.596605		0.772844	0.243639		0.711145	0.309299
0.749635	0.751786		0.526579	0.502481		0.751037	0.298487		0.545069	0.113128
0.5848	0.553385		0.450471	0.131225		0.755157	0.30522		0.66488	0.461804
0.74581	0.762615		0.623962	0.638107		0.637591	0.339756		0.698701	0.370149
0.564789	0.494826		0.666985	0.145648		0.470525	0.57127		0.456168	0.478929
0.675744	0.628851		0.3126	0.374089		0.580908	0.115609		0.702835	0.2
0.502295	0.488268		0.491678	0.508466		0.652481	0.188112		0.646792	0.193546
0.712577	0.702442		0.333631	0.0523736		0.569195	0.616668		0.490058	0.286229
0.546667	0.621015		0.437024	0.52197		0.37305	0.127121		0.489541	0.12283
0.413372	0.491934		0.517113	0.513073		0.648415	0.233512		0.688007	0.281178
0.524696	0.656683		0.315678	0.405937		0.484551	0.474256		0.427032	0.22432
0.653804	0.722686		0.565141	0.407587		0.553582	0.50077		0.191561	0.123902
0.638444	0.635513		0.490858	0.575669		0.714065	0.792401		0.705099	0.144278
0.617274	0.670314		0.417921	0.560042		0.59211	0.124166		0.482555	0.53057
0.429009	0.453244		0.492192	0.0879128		0.72556	0.14733		0.761475	0.845555
0.591108	0.781296		0.44537	0.378539		0.747921	0.139681		0.728505	0.0961552
0.789434	0.769124		0.662371	0.64411		0.656847	0.527906		0.433972	0.461774
0.602957	0.776961		0.476761	0.422895		0.656571	0.13438		0.679329	0.159944
0.560891	0.566271		0.33962	0.2046		0.62066	0.67602		0.577498	0.208574
0.689258	0.804167		0.49604	0.538199		0.686185	0.23615		0.520124	0.0796822
0.480985	0.550162		0.478277	0.235847		0.677731	0.676664		0.596551	0.645791
0.484523	0.568229		0.357021	0.403022		0.333266	0.249497		0.364848	0.456092
0.570968	0.552166		0.761085	0.135477		0.647235	0.625709		0.331614	0.086622
0.714416	0.713628		0.505488	0.343797		0.551202	0.327315		0.697115	0.718214
0.478552	0.448549		0.589635	0.168213		0.473381	0.280623		0.518494	0.128474
0.710227	0.757476		0.624962	0.131846		0.400235	0.684972		0.653805	0.592246
0.648313	0.642185		0.392255	0.133716		0.450744	0.260526		0.631008	0.398928
0.484772	0.51796		0.436784	0.0749127		0.68311	0.139479		0.653977	0.53193
0.548677	0.560296		0.704028	0.23302		0.694269	0.61984		0.657403	0.0994031
0.688546	0.719196		0.42885	0.362854		0.63726	0.367552		0.661859	0.274449
0.724998	0.66528		0.549781	0.581973		0.653962	0.212405		0.531778	0.147874
0.661589	0.716079		0.390445	0.456038		0.477297	0.751291		0.501338	0.551374
0.703544	0.76717		0.566446	0.670902		0.370572	0.1332		0.566693	0.120677
0.532316	0.407173		0.546226	0.813831		0.481788	0.32357		0.616999	0.696759
0.424266	0.418021		0.47842	0.136059		0.727432	0.753687		0.71866	0.652238
0.687166	0.721808		0.377787	0.113225		0.620127	0.282471		0.643548	0.694432
0.551444	0.437877		0.51115	0.417454		0.464236	0.10499		0.716107	0.502037
0.683281	0.632743		0.51902	0.155789		0.618161	0.704079		0.382076	0.254429
0.560459	0.68467		0.312675	0.123985		0.462643	0.144093		0.527702	0.244407
0.600536	0.467767		0.56954	0.509008		0.386757	0.402587		0.545648	0.152802
0.708633	0.752443		0.378869	0.0434589		0.671194	0.203495		0.611817	0.154487
0.633623	0.569916		0.371687	0.384398		0.582594	0.819564		0.689547	0.196027
0.431334	0.451085		0.399502	0.156566		0.667157	0.801115		0.675013	0.0965423
0.679321	0.729773		0.460573	0.353311		0.762383	0.766271		0.695696	0.718929
0.614182	0.732084		0.35598	0.427721		0.380641	0.226586		0.461791	0.139347
0.418017	0.757341		0.696589	0.646178		0.311175	0.333425		0.686878	0.472619
0.582984	0.582488		0.697408	0.143947		0.517751	0.597065		0.610091	0.383201
0.6598	0.461508		0.654399	0.440627		0.45412	0.276101		0.649154	0.358753
0.716663	0.54013		0.462855	0.648476		0.487003	0.493017		0.566714	0.375578
0.642152	0.598057		0.658079	0.555237		0.51932	0.26451		0.417821	0.19591
0.658611	0.766214		0.518669	0.141975		0.318238	0.44507		0.599495	0.39137
0.596052	0.579614		0.664441	0.602196		0.677568	0.57708		0.827746	0.131126
0.528439	0.484395		0.54709	0.364902		0.499711	0.105663		0.664535	0.655028
0.63202	0.701107		0.425841	0.437847		0.785547	0.806695		0.377534	0.131438
0.449883	0.517234		0.531568	0.112988		0.485154	0.270814		0.602563	0.139875
0.642224	0.614632		0.377798	0.142545		0.561924	0.234529		0.608178	0.130718
0.56454	0.688347		0.620879	0.116793		0.483399	0.533556		0.812517	0.599011
0.620938	0.615497		0.659211	0.0765598		0.589818	0.154778		0.795824	0.507646
0.371965	0.677484		0.498979	0.436162		0.473474	0.477045		0.572901	0.323504
0.387173	0.515743		0.431945	0.36877		0.491414	0.179932		0.457705	0.337233
0.535436	0.60269		0.695401	0.616445		0.399091	0.283899		0.60141	0.187742
0.460591	0.573523		0.632888	0.600378		0.660675	0.281933		0.532202	0.119598
0.349897	0.382482		0.52308	0.148115		0.702751	0.750394		0.634017	0.65505
0.668716	0.497532		0.670785	0.167143		0.471634	0.128236		0.695518	0.672787
0.749012	0.649371		0.459298	0.460719		0.742701	0.801351		0.57879	0.698592
0.624412	0.682607		0.627808	0.713441		0.46655	0.212042		0.710959	0.811743
0.746241	0.679806		0.385959	0.509931		0.755898	0.130439		0.745842	0.122828
0.647131	0.704104		0.537656	0.137361		0.397487	0.725776		0.605901	0.703877
0.729946	0.684663		0.712518	0.734397		0.625108	0.701157		0.565875	0.12024
0.639137	0.538445		0.468564	0.360851		0.487229	0.498838		0.445734	0.433461
0.452691	0.404034		0.534715	0.41414		0.557876	0.171551		0.737001	0.224925
0.650672	0.739889		0.630289	0.595635		0.665153	0.672179		0.821237	0.771547
0.704622	0.760213		0.448697	0.145713		0.877043	0.778769		0.665711	0.132887
0.669626	0.689		0.365622	0.0951834		0.613735	0.608032		0.698124	0.145473
0.438165	0.437779		0.579361	0.261476		0.64827	0.119571		0.290302	0.789322
0.694204	0.671702		0.392432	0.189249		0.744858	0.623867		0.316617	0.0433494
0.602257	0.605112		0.694778	0.394264		0.764919	0.740542		0.539981	0.476132
0.66006	0.747602		0.484659	0.146057		0.585912	0.664229		0.645707	0.712971
0.69576	0.391151		0.743019	0.695159		0.713083	0.461871		0.643518	0.747859
0.6344	0.547693		0.579464	0.113495		0.469228	0.148211		0.427763	0.374116
0.440834	0.459531		0.447253	0.196422		0.77361	0.675352		0.704819	0.478946
0.611792	0.767645		0.458815	0.380001		0.838922	0.855834		0.59495	0.392561
0.66731	0.727295		0.774334	0.333675		0.588141	0.639124		0.620405	0.131387
0.478841	0.493627		0.596075	0.794816		0.589106	0.780437		0.64812	0.453616
0.704114	0.538266		0.583649	0.442227		0.614078	0.671439		0.506646	0.54113
0.502538	0.515348		0.637796	0.353412		0.508625	0.676005		0.614097	0.293005
0.716425	0.554881		0.598103	0.622437		0.7294	0.239168		0.387805	0.100635
0.705942	0.73966		0.647951	0.23913		0.866456	0.240124		0.72761	0.760492
0.596395	0.73309		0.468893	0.362017		0.60498	0.128809		0.428556	0.3002
0.56966	0.750267		0.594466	0.357511		0.374647	0.253616		0.728238	0.0961358
0.575762	0.752372		0.412593	0.314129		0.540167	0.384948		0.616127	0.214669
0.359746	0.477825		0.597012	0.676778		0.428029	0.130602		0.506564	0.125951
0.589238	0.612624		0.469806	0.757271		0.453613	0.466588		0.437719	0.481783
0.637325	0.768229		0.44912	0.621454		0.650468	0.341682		0.51644	0.316727
0.711981	0.63681		0.47995	0.411237		0.539201	0.133019		0.673383	0.194559
0.538154	0.518799		0.37068	0.382409		0.582662	0.453824		0.488278	0.184939
0.628653	0.788704		0.77956	0.668764		0.542971	0.195204		0.387572	0.157653
0.461774	0.568948		0.397494	0.416305		0.37976	0.386096		0.688765	0.136418
0.58304	0.567971		0.434317	0.130058		0.829954	0.682638		0.443997	0.441963
0.682305	0.421727		0.405401	0.312867		0.646402	0.427886		0.826723	0.251869
0.752556	0.53176		0.330622	0.595741		0.601455	0.494551		0.584328	0.125407
0.594713	0.784516		0.41443	0.35553		0.562827	0.407969		0.36163	0.448552
0.59181	0.488392		0.39233	0.499553		0.655163	0.545259		0.736595	0.109282
0.637389	0.768543		0.486764	0.539513		0.506249	0.309908		0.690383	0.136265
0.732696	0.80495		0.48115	0.638695		0.600192	0.558516		0.772891	0.11706
0.632661	0.739852		0.454441	0.439377		0.413552	0.299398		0.739077	0.349366
0.447433	0.675847		0.408653	0.143268		0.482044	0.111118		0.834711	0.60986
0.413648	0.414205		0.395759	0.493683		0.582948	0.290623		0.747768	0.395234
0.670511	0.505982		0.302068	0.221151		0.455556	0.109704		0.66325	0.712026
0.410075	0.286298		0.484636	0.609421		0.601585	0.76327		0.754112	0.164511
0.407434	0.415674		0.579848	0.615949		0.600089	0.675475		0.694682	0.117434
0.470963	0.466914		0.65724	0.236437		0.548661	0.12845		0.64436	0.585084
0.834076	0.795499		0.402884	0.501933		0.592361	0.122757		0.650477	0.117544
0.326694	0.348086		0.502108	0.145113		0.74812	0.220788		0.608063	0.23159
0.661725	0.601574		0.540678	0.208271		0.636958	0.312206		0.647644	0.226918
0.46308	0.528127		0.565318	0.526528		0.401219	0.380347		0.711193	0.175367
0.499616	0.628097		0.507751	0.302608		0.862324	0.803061		0.449625	0.0758897
0.651451	0.619241		0.565865	0.149907		0.702701	0.208242		0.458555	0.209561
0.434606	0.450954		0.442979	0.461022		0.351382	0.331505		0.790532	0.57036
0.494814	0.500345		0.370785	0.429826		0.529708	0.0684205		0.6985	0.246424
0.519423	0.656587		0.669352	0.58408		0.656256	0.594447		0.627096	0.156624
0.458208	0.538431		0.293932	0.422372		0.481666	0.149651		0.452226	0.461626
0.443553	0.434155		0.592965	0.576091		0.440839	0.125298		0.364223	0.400496
0.691488	0.607743		0.595012	0.651694		0.663647	0.729354		0.544164	0.509878
0.353134	0.841652		0.640333	0.675532		0.419143	0.373987		0.705952	0.409962
0.61867	0.735797		0.90404	0.68803		0.732754	0.209721		0.624393	0.675059
0.362214	0.429826		0.712669	0.205096		0.582519	0.661423		0.288286	0.395797
0.629491	0.817882		0.628306	0.127166		0.657818	0.0966103		0.659311	0.206141
0.739807	0.826516		0.475778	0.292209		0.539841	0.616302		0.458989	0.136508
0.46398	0.462424		0.7311	0.314531		0.431403	0.20501		0.538106	0.0981329
0.650517	0.610762		0.468775	0.486745		0.608682	0.446109		0.452528	0.195217
0.86399	0.606895		0.468028	0.0896558		0.633438	0.435358		0.469274	0.117371
0.502854	0.606402		0.630508	0.414102		0.639661	0.232741		0.552346	0.124202
0.795004	0.859952		0.743421	0.23552		0.758042	0.665051		0.413084	0.378824
0.607292	0.642415		0.381389	0.0940422		0.587258	0.384852		0.454597	0.112761
0.702716	0.727944		0.563116	0.430735		0.729673	0.761482		0.630841	0.212042
0.640807	0.455029		0.791105	0.712701		0.522561	0.226111		0.716917	0.279929
0.524454	0.348679		0.310905	0.399636		0.797195	0.669554		0.396518	0.142604
0.669097	0.711311		0.878822	0.972886		0.551437	0.21302		0.657053	0.248914
0.442664	0.438077		0.613631	0.264341		0.491191	0.203025		0.669882	0.351312
0.630278	0.602247		0.334662	0.400469		0.658987	0.211321		0.563983	0.756396
0.63135	0.437866		0.566731	0.646271		0.705265	0.168812		0.587381	0.108385
0.630943	0.627243		0.578664	0.550802		0.583258	0.707074		0.675075	0.150215
0.534953	0.572611		0.663097	0.664996		0.725154	0.731441		0.822376	0.143833
0.554884	0.489432		0.476305	0.149925		0.530183	0.232814		0.463225	0.449537
0.460166	0.450523		0.652585	0.442892		0.734632	0.632602		0.532675	0.507339
0.610093	0.666116		0.582441	0.259624		0.761192	0.140992		0.463677	0.259083
0.5385	0.710214		0.782714	0.526925		0.364445	0.682625		0.384492	0.119636
0.705003	0.678644		0.741597	0.60501		0.597488	0.15077		0.333407	0.541444
0.45378	0.532803		0.61637	0.342347		0.492116	0.257069		0.771952	0.765887
0.478495	0.407757		0.445151	0.451319		0.767481	0.20416		0.416722	0.11791
0.508575	0.418023		0.87161	0.855792		0.585283	0.0980201		0.358458	0.190455
0.577633	0.523438		0.366415	0.126134		0.374444	0.199165		0.595573	0.153948
0.751336	0.664441		0.733261	0.19624		0.654198	0.395936		0.470229	0.126555
0.746491	0.686172		0.716905	0.600023		0.802297	0.312942		0.751982	0.661864
0.60699	0.576715		0.491276	0.257722		0.620597	0.285927		0.71526	0.121291
0.602582	0.391734		0.744716	0.758231		0.441719	0.49514		0.634755	0.779847
0.54107	0.763834		0.443098	0.157643		0.692281	0.136482		0.48505	0.117344
0.522472	0.64262		0.542985	0.155056		0.492265	0.164624		0.708472	0.616224
0.48216	0.505188		0.366426	0.402827		0.522567	0.188034		0.326786	0.211042
0.40609	0.449255		0.558941	0.702203		0.732441	0.27911		0.400164	0.483242
0.716611	0.83263		0.515845	0.15369		0.387927	0.37686		0.832617	0.693666
0.497612	0.520489		0.540896	0.534288		0.386286	0.404842		0.618424	0.726279
0.760822	0.662548		0.727397	0.796279		0.516053	0.407781		0.698663	0.647093
0.834964	0.830598		0.647178	0.303308		0.483186	0.550868		0.413255	0.147804
0.598883	0.497199		0.707979	0.745926		0.607703	0.565079		0.387196	0.468127
0.513156	0.565019		0.57728	0.121255		0.559973	0.545214		0.601013	0.372174
0.399879	0.399491		0.702159	0.177555		0.592517	0.363806		0.611735	0.15631
0.63588	0.624898		0.672626	0.784751		0.454402	0.683503		0.570659	0.191509
0.381354	0.3801		0.73936	0.306518		0.570623	0.322379		0.710456	0.159519
0.520604	0.669626		0.623505	0.569128		0.452267	0.188876		0.642149	0.721403
0.492441	0.520142		0.647878	0.57863		0.57689	0.366233		0.532409	0.704482
0.629546	0.518039		0.632169	0.237923		0.6983	0.228897		0.587316	0.787976
0.446609	0.453842		0.686414	0.146964		0.658225	0.498368		0.455093	0.68323
0.856997	0.762851		0.405322	0.322099		0.712456	0.560121		0.673729	0.751294
0.395209	0.390071		0.620458	0.700775		0.419386	0.473168		0.64994	0.830975
0.418581	0.488808		0.400066	0.429467		0.728817	0.574082		0.561883	0.155156
0.614545	0.669517		0.461174	0.469557		0.33971	0.271661		0.607314	0.760299
0.53053	0.719401		0.574444	0.519002		0.598893	0.635921		0.324638	0.233521
0.663537	0.772776		0.709488	0.820414		0.715347	0.243149		0.783189	0.22976
0.677764	0.674174		0.473059	0.593735		0.680068	0.491114		0.644427	0.150691
0.656648	0.538193		0.683605	0.635368		0.392286	0.216888		0.701129	0.220232
0.546724	0.581426		0.445429	0.46185		0.773072	0.233751		0.699826	0.833483
0.648014	0.661819		0.426833	0.239593		0.636337	0.699703		0.741134	0.149342
0.583839	0.510101		0.64278	0.192986		0.656716	0.541937		0.654424	0.454006
0.613111	0.621796		0.62847	0.608712		0.694851	0.514592		0.668199	0.700175
0.373504	0.443757		0.88661	0.287834		0.449871	0.178313		0.526223	0.198401
0.361879	0.422458		0.620925	0.12435		0.416195	0.294549		0.778638	0.280276
0.422314	0.438907		0.431109	0.454718		0.693346	0.376377		0.737212	0.15976
0.38659	0.362654		0.49296	0.259253		0.629448	0.466464		0.684939	0.419997
0.751432	0.560837		0.332114	0.279621		0.566064	0.319812		0.686366	0.598472
0.692601	0.677528		0.370364	0.698027		0.663151	0.684872		0.710994	0.334876
0.642894	0.629539		0.446777	0.459788		0.484494	0.395569		0.578683	0.423863
0.508558	0.566026		0.562786	0.10609		0.675403	0.246663		0.625869	0.099949
0.403461	0.489637		0.560761	0.231686		0.691989	0.180916		0.575023	0.787541
0.74707	0.705951		0.411828	0.655434		0.582675	0.605257		0.76143	0.767988
0.630495	0.549914		0.57053	0.655864		0.704116	0.688189		0.604977	0.100635
0.64142	0.649508		0.506008	0.121023		0.496074	0.277307		0.739086	0.152594
0.360302	0.430313		0.553087	0.463127		0.642914	0.185598		0.448922	0.401071
0.543044	0.455644		0.36547	0.4933		0.709866	0.612183		0.555777	0.147653
0.454438	0.474655		0.603189	0.240021		0.488448	0.575374		0.428614	0.288742
0.613159	0.592263		0.583218	0.211104		0.593249	0.679132		0.717608	0.237248
0.426974	0.427147		0.41866	0.506693		0.756004	0.685119		0.546201	0.283583
0.59588	0.643005		0.566232	0.452652		0.730477	0.608014		0.701679	0.448024
0.364535	0.726225		0.753577	0.706608		0.518584	0.586213		0.608091	0.658631
0.724911	0.806699		0.463592	0.447124		0.693419	0.624418		0.512083	0.300681
0.68693	0.697051		0.49563	0.161936		0.664159	0.614618		0.659037	0.111563
0.683471	0.553167		0.5992	0.439053		0.690888	0.679866		0.629155	0.56564
0.525274	0.669794		0.632072	0.598006		0.521949	0.2493		0.645798	0.181779
0.791728	0.514752		0.642359	0.678003		0.411711	0.389702		0.635176	0.390358
0.634004	0.520156		0.545008	0.127159		0.73208	0.746846		0.413929	0.625811
0.497828	0.581125		0.719476	0.291712		0.666035	0.669796		0.630441	0.184225
0.518836	0.413324		0.627328	0.624837		0.638156	0.493608		0.672485	0.279032
0.632329	0.722885		0.806486	0.722753		0.485922	0.465806		0.701655	0.684697
0.586211	0.663013		0.544126	0.100535		0.728546	0.60063		0.71392	0.178958
0.587153	0.764481		0.406865	0.43694		0.722572	0.746862		0.660722	0.714164
0.879927	0.720803		0.48841	0.24451		0.685622	0.687387		0.632875	0.180459
0.475475	0.402484		0.746756	0.60112		0.569644	0.355871		0.792799	0.225766
0.610102	0.662285		0.55814	0.168562		0.525279	0.55464		0.576799	0.671042
0.632941	0.681533		0.661386	0.629587		0.690569	0.685007		0.5931	0.157313
0.582907	0.462253		0.37703	0.287005		0.516807	0.670631		0.494215	0.610313
0.438361	0.449859		0.475894	0.383821		0.327651	0.441025		0.594655	0.364251
0.615403	0.723921		0.764586	0.572074		0.635025	0.529664		0.677223	0.163861
0.584921	0.604239		0.492358	0.29417		0.613855	0.669581		0.748185	0.84564
0.685364	0.717238		0.724565	0.702509		0.46731	0.496399		0.398398	0.504985
0.640334	0.548564		0.610624	0.191266		0.704047	0.366796		0.499692	0.532485
0.631577	0.644506		0.598864	0.324886		0.58434	0.62839		0.379943	0.360284
0.61281	0.448192		0.597361	0.749484		0.674211	0.561712		0.501892	0.443466
0.611979	0.664236		0.421128	0.184344		0.828661	0.814472		0.54087	0.293277
0.511362	0.383301		0.612046	0.347274		0.684337	0.357255		0.654608	0.268944
0.542534	0.476948		0.52995	0.477051		0.70485	0.620258		0.682065	0.216336
0.678514	0.645651		0.576141	0.28106		0.787826	0.684701		0.542751	0.21401
0.455338	0.430007		0.420431	0.409808		0.652227	0.634014		0.587095	0.178477
0.606132	0.616131		0.361389	0.432395		0.451872	0.504976		0.7869	0.10584
0.582469	0.538756		0.323671	0.583391		0.554763	0.384291		0.641823	0.730585
0.784458	0.740763		0.622758	0.753756		0.536761	0.434802		0.753581	0.218799
0.597408	0.620953		0.79956	0.253877		0.646828	0.674132		0.393296	0.255965
0.388783	0.397898		0.655918	0.599087		0.740351	0.715532		0.466026	0.42701
0.688964	0.748675		0.594503	0.67569		0.605872	0.218827		0.775109	0.73059
0.614793	0.697587		0.731259	0.576508		0.606373	0.606887		0.483748	0.473088
0.482993	0.662024		0.24707	0.218852		0.655377	0.324409		0.621849	0.1552
0.509065	0.534383		0.495311	0.177558		0.638735	0.541095		0.331922	0.334762
0.44145	0.451719		0.446661	0.154101		0.45305	0.291827		0.641205	0.444311
0.572031	0.557576		0.758583	0.402909		0.671297	0.635445		0.669049	0.211571
0.767571	0.779657		0.32525	0.377025		0.776871	0.718507		0.64601	0.473966
0.658774	0.679468		0.392704	0.400858		0.637007	0.616526		0.639521	0.284517
0.685628	0.737579		0.531222	0.105121		0.452062	0.71265		0.690959	0.731348
0.68361	0.630405		0.521018	0.215895		0.888532	0.727651		0.723778	0.699522
0.738479	0.696693		0.406293	0.467142		0.595283	0.53299		0.574286	0.219663
0.626314	0.672619		0.505766	0.288984		0.594489	0.717072		0.6288	0.168102
0.74349	0.677282		0.824758	0.201104		0.470075	0.624913		0.632892	0.651533
0.714997	0.554394		0.623321	0.151926		0.521938	0.279405		0.715129	0.703755
0.676193	0.600308		0.537435	0.869045		0.683027	0.548723		0.359703	0.501021
0.707999	0.66159		0.194808	0.420083		0.612271	0.341247		0.568311	0.138159
0.53069	0.541484		0.741229	0.623679		0.690752	0.556949		0.416622	0.465468
0.547349	0.697408		0.436561	0.104217		0.67003	0.177195		0.723534	0.519608
0.617352	0.544502		0.65283	0.636472		0.699115	0.23315		0.507217	0.502136
0.551465	0.57673		0.338829	0.363752		0.787836	0.172804		0.599917	0.62744
0.68644	0.683188		0.604143	0.686883		0.672473	0.43162		0.60506	0.226895
0.5624	0.591099		0.682745	0.63075		0.5715	0.687153		0.647303	0.66007
0.801492	0.590744		0.462054	0.442593		0.737731	0.741287		0.64259	0.374846
0.496256	0.533491		0.433509	0.469051		0.630585	0.661423		0.771562	0.736383
0.688382	0.674444		0.840967	0.77734		0.714261	0.834623		0.710781	0.680993
0.469455	0.506891		0.732762	0.727155		0.709634	0.717289		0.640852	0.479659
0.681597	0.734895		0.506277	0.506762		0.689706	0.187218		0.650842	0.150901
0.513885	0.561295		0.805654	0.835402		0.625298	0.185898		0.422062	0.168422
0.44366	0.438158		0.586315	0.469136		0.528079	0.479899		0.6654	0.136273
0.78426	0.738018		0.776226	0.672672		0.673606	0.314062		0.680894	0.75418
0.725043	0.698344		0.630269	0.74597		0.52253	0.282012		0.560368	0.534354
0.655488	0.705228		0.36115	0.354712		0.365793	0.314476		0.781555	0.134169
0.613821	0.725671		0.339117	0.413397		0.722063	0.703495		0.700524	0.457165
0.653987	0.662221		0.731265	0.284305		0.48346	0.186443		0.371708	0.70159
0.561093	0.748343		0.614712	0.190918		0.572398	0.446053		0.323714	0.582068
0.543251	0.498173		0.520216	0.519761		0.45878	0.508811		0.635171	0.325679
0.506297	0.51129		0.66461	0.709499		0.747041	0.207873		0.656672	0.729859
0.726896	0.664268		0.456418	0.491267		0.67688	0.127201		0.661436	0.485349
0.683755	0.718555		0.732929	0.746009		0.681977	0.134151		0.478833	0.210349
0.720281	0.670229		0.761226	0.724985		0.710928	0.617464		0.635545	0.175712
0.716079	0.592398		0.516673	0.137664		0.729904	0.703011		0.648239	0.680409
0.582963	0.590623		0.538097	0.353106		0.544437	0.18046		0.690794	0.439066
0.507459	0.526982		0.735506	0.849964		0.420894	0.622738		0.634603	0.779498
0.614837	0.554096		0.674881	0.687807		0.70435	0.648023		0.449849	0.106221
0.773504	0.742303		0.756304	0.711101		0.650298	0.312662		0.529103	0.15314
0.646269	0.810192		0.331231	0.152046		0.693348	0.686954		0.762926	0.61295
0.643075	0.722617		0.619173	0.338552		0.46086	0.171776		0.718444	0.132635
0.643502	0.795034		0.606908	0.224815		0.425952	0.177935		0.46499	0.149567
0.487155	0.500463		0.75951	0.752161		0.721943	0.712697		0.772072	0.789763
0.650045	0.458519		0.365731	0.245718		0.791145	0.127021		0.456292	0.0949246
0.720624	0.891626		0.530742	0.700218		0.660655	0.556325		0.763255	0.425568
0.578616	0.558043		0.751328	0.217265		0.699944	0.772237		0.647583	0.157639
0.651292	0.685553		0.686387	0.173837		0.625569	0.291762		0.706517	0.15782
0.391653	0.250261		0.410703	0.383502		0.629239	0.593447		0.626143	0.559585
0.716712	0.82286		0.358254	0.69295		0.653305	0.360302		0.46469	0.38027
0.817281	0.661285		0.750647	0.815643		0.685443	0.193555		0.47243	0.255745
0.513138	0.505118		0.661476	0.705399		0.735197	0.72674		0.69492	0.689226
0.615479	0.586788		0.419096	0.496232		0.326727	0.165015		0.405341	0.515579
0.686074	0.635888		0.414936	0.605214		0.463764	0.424663		0.41694	0.452679
0.570445	0.514482		0.765266	0.120703		0.596475	0.752724		0.643399	0.241605
0.699923	0.68561		0.455656	0.288747		0.646135	0.203601		0.655509	0.742783
0.699711	0.674896		0.726821	0.726088		0.446987	0.388003		0.69838	0.266022
0.408567	0.449294		0.695522	0.698223		0.704804	0.762369		0.604196	0.196501
0.650654	0.770033		0.439285	0.548724		0.623246	0.193221		0.658636	0.497386
0.514299	0.388842		0.505501	0.421212		0.686404	0.180128		0.630828	0.125906
0.692485	0.699121		0.441375	0.454979		0.434811	0.413091		0.669674	0.424408
0.688239	0.726779		0.515925	0.483665		0.681896	0.422417		0.696311	0.752176
0.69691	0.631043		0.761394	0.689381		0.709436	0.253786		0.521369	0.442175
0.583146	0.821291		0.422684	0.31424		0.51601	0.491171		0.496319	0.65662
0.717338	0.602264		0.228361	0.386586		0.605501	0.138403		0.640298	0.143258
0.7517	0.800603		0.369644	0.199513		0.646475	0.558082		0.616313	0.239304
0.504614	0.485333		0.498641	0.412927		0.504953	0.513117		0.739966	0.591361
0.383568	0.391745		0.499908	0.502845		0.504953	0.513117		0.667997	0.127422
0.706424	0.838808		0.356089	0.531323		0.425825	0.421615		0.438559	0.107688
0.439838	0.421468		0.576171	0.526839		0.607162	0.689576		0.534943	0.383976
0.705655	0.650136		0.449508	0.433813		0.616197	0.663506		0.640428	0.127238
0.71311	0.758707		0.439424	0.189247		0.737014	0.273281		0.762552	0.712456
0.423834	0.35334		0.509143	0.462281		0.714916	0.790575		0.626687	0.536126
0.678728	0.635547		0.656102	0.77232		0.696192	0.278155		0.345506	0.466989
0.418279	0.381316		0.666969	0.735909		0.590054	0.712335		0.636162	0.348273
0.858981	0.633828		0.55047	0.45756		0.451031	0.298137		0.692785	0.0971192
0.761668	0.722993		0.541132	0.723465		0.655253	0.582019		0.690973	0.116666
0.611567	0.712018		0.484795	0.297722		0.405225	0.464176		0.655894	0.159768
0.64888	0.556057		0.58545	0.372333		0.631706	0.304239		0.585594	0.838092
0.691093	0.609786		0.792799	0.109226		0.673701	0.680579		0.695556	0.842043
0.424393	0.370069		0.711095	0.128184		0.671269	0.463907		0.609384	0.351171
0.507908	0.734224		0.611446	0.130114		0.431071	0.340373		0.64827	0.126557
0.73013	0.678809		0.443145	0.45015		0.630765	0.682624		0.739158	0.478849
0.786583	0.838898		0.597496	0.780208		0.612744	0.164812		0.716258	0.117762
0.915158	0.865033		0.529435	0.551034		0.483364	0.446521		0.482519	0.643846
0.807348	0.771466		0.405913	0.423442		0.690478	0.310264		0.598413	0.774164
0.704871	0.726532		0.706957	0.162306		0.726066	0.772071		0.458015	0.131741
0.68042	0.654275		0.795247	0.786334		0.692566	0.710199		0.673858	0.217877
0.587669	0.612144		0.583795	0.639785		0.674674	0.249754		0.676643	0.175469
0.653402	0.618649		0.723945	0.734459		0.647044	0.46162		0.609009	0.158044
0.473123	0.409318		0.437441	0.441205		0.569704	0.51963		0.76739	0.217778
0.763752	0.80638		0.394123	0.484425		0.718917	0.70281		0.547575	0.228794
0.590669	0.704999		0.254958	0.410979		0.700038	0.437293		0.672046	0.687817
0.632072	0.770208		0.741054	0.155091		0.588527	0.24716		0.572295	0.806762
0.729768	0.502801		0.657531	0.678516		0.4499	0.540976		0.527675	0.224078
0.571603	0.64336		0.393548	0.521104		0.743048	0.15983		0.59472	0.330746
0.727858	0.740698		0.675571	0.699913		0.516142	0.486834		0.639902	0.187525
0.863094	0.944497		0.387078	0.324123		0.743569	0.468525		0.635715	0.112544
0.715632	0.817447		0.415827	0.16971		0.73933	0.300436		0.412123	0.451656
0.655996	0.651269		0.422598	0.0856021		0.671026	0.14411		0.5856	0.105867
0.662965	0.67009		0.317429	0.355424		0.662092	0.668233		0.445808	0.349244
0.69853	0.774886		0.426036	0.60972		0.645263	0.733151		0.720551	0.875358
0.480781	0.538328		0.495941	0.655509		0.682433	0.649742		0.579227	0.286363
0.752636	0.70433		0.425848	0.157725		0.392135	0.210658		0.531249	0.212192
0.479463	0.405299		0.592066	0.642132		0.693688	0.474592		0.783048	0.720498
0.41832	0.504557		0.53816	0.423477		0.523704	0.528757		0.531239	0.30731
0.592498	0.61922		0.627064	0.65332		0.724987	0.692148		0.743541	0.879718
0.433421	0.573124		0.679461	0.170482		0.698606	0.249531		0.704742	0.286797
0.678562	0.651635		0.449544	0.516615		0.584731	0.210148		0.677719	0.145615
0.529162	0.402852		0.515253	0.168227		0.53064	0.469712		0.728613	0.150069
0.710436	0.774028		0.721613	0.309501		0.514554	0.121267		0.429328	0.167002
0.631435	0.690162		0.385361	0.518261		0.704529	0.765479		0.680383	0.967135
0.711776	0.804418		0.458918	0.575253		0.62617	0.601599		0.495713	0.406954
0.688016	0.664219		0.475105	0.415223		0.685834	0.206834		0.674397	0.100895
0.776531	0.754747		0.569863	0.635499		0.577103	0.252308		0.695381	0.338065
0.664008	0.70547		0.661364	0.635491		0.673637	0.316941		0.447206	0.808295
0.471147	0.391021		0.463464	0.455894		0.734567	0.736259		0.518509	0.268344
0.598662	0.818899		0.586203	0.607101		0.375466	0.252731		0.404744	0.297221
0.547687	0.522634		0.555829	0.598155		0.67264	0.764851		0.612354	0.485001
0.726319	0.633267		0.441087	0.450441		0.748653	0.701401		0.651836	0.924908
0.648651	0.551496		0.375114	0.46472		0.601637	0.149067		0.580918	0.456565
0.418959	0.583918		0.687508	0.247305		0.597138	0.752032		0.504428	0.700279
0.575211	0.560378		0.743826	0.157385		0.468398	0.221098		0.442577	0.118097
0.570853	0.59626		0.439873	0.488976		0.356144	0.242277		0.534299	0.848145
0.582418	0.555974		0.482848	0.449085		0.674368	0.198187		0.511622	0.160585
0.745154	0.786911		0.55778	0.17229		0.354468	0.364154		0.834637	0.332488
0.55101	0.496279		0.62095	0.805502		0.706459	0.197747		0.670213	0.190717
0.774727	0.729854		0.696203	0.577526		0.564992	0.529287		0.721091	0.905966
0.539892	0.757223		0.61824	0.142029		0.386791	0.163806		0.545663	0.882658
0.437971	0.44599		0.648375	0.763326		0.539269	0.767969		0.553561	0.183033
0.537019	0.5365		0.727808	0.652193		0.390688	0.220502		0.670449	0.076534
0.44031	0.45448		0.626476	0.626631		0.693423	0.73719		0.621041	0.312794
0.663656	0.618741		0.699494	0.633909		0.67836	0.237157		0.251285	0.0625512
0.636112	0.594661		0.654144	0.750439		0.639189	0.589558		0.649802	0.149204
0.468682	0.462493		0.477643	0.436522		0.469735	0.430778		0.467881	0.308969
0.750208	0.810609		0.417225	0.462375		0.688557	0.599591		0.736706	0.915029
0.725048	0.652499		0.477261	0.342765		0.687052	0.725409		0.679894	0.771121
0.603079	0.679025		0.450373	0.548736		0.528414	0.349902		0.818703	0.133281
0.82477	0.782216		0.488486	0.477215		0.735619	0.159575		0.787833	0.291448
0.788933	0.803313		0.68682	0.162359		0.772547	0.221757		0.685102	0.903068
0.624259	0.608776		0.458319	0.186586		0.380279	0.280013		0.580359	0.27051
0.444841	0.427537		0.655865	0.696799		0.497392	0.25822		0.530235	0.647932
0.731288	0.762646		0.639239	0.259323		0.481894	0.707335		0.688351	0.793916
0.516256	0.52092		0.6324	0.17854		0.51198	0.20512		0.617844	0.743254
0.77561	0.742357		0.548924	0.618566		0.549085	0.290126		0.735893	0.711707
0.7899	0.713134		0.582497	0.656617		0.678815	0.7278		0.688844	0.22317
0.689488	0.843987		0.595284	0.544093		0.733561	0.323197		0.648399	0.247667
0.75994	0.702713		0.735666	0.679809		0.524527	0.551982		0.566727	0.27142
0.723842	0.736698		0.360278	0.128015		0.646994	0.175429		0.603049	0.207341
0.422299	0.362133		0.675697	0.795651		0.633099	0.448308		0.582038	0.224392
0.703137	0.760982		0.431169	0.426826		0.456461	0.137006		0.458037	0.444955
0.423574	0.389857		0.723047	0.714278		0.684697	0.692987		0.699546	0.185619
0.456864	0.455405		0.586201	0.512017		0.746042	0.73198		0.787113	0.450051
0.799979	0.793598		0.439418	0.186229		0.426128	0.447813		0.52096	0.437339
0.569856	0.487536		0.633125	0.745086		0.656338	0.191315		0.79158	0.448962
0.747512	0.602144		0.645696	0.83828		0.396939	0.449345		0.745291	0.769639
0.5446	0.662191		0.598867	0.740759		0.608381	0.507624		0.649804	0.126793
0.651788	0.818739		0.498787	0.494475		0.680689	0.649582		0.32991	0.235982
0.829566	0.723145		0.517875	0.126233		0.690521	0.312894		0.628042	0.781261
0.65867	0.741815		0.805312	0.691643		0.45201	0.426969		0.693683	0.452048
0.802055	0.773191		0.581352	0.592452		0.522796	0.500417		0.638196	0.201462
0.427391	0.43177		0.665546	0.162778		0.462722	0.45655		0.612168	0.183982
0.668451	0.727907		0.456946	0.771234		0.754243	0.445865		0.748932	0.497507
0.485472	0.471176		0.316702	0.136825		0.508906	0.232201		0.610267	0.44081
0.789278	0.758906		0.587053	0.653922		0.555777	0.201855		0.664907	0.388705
0.778966	0.711691		0.580521	0.772888		0.697848	0.62593		0.635765	0.216564
0.620547	0.728517		0.711111	0.726553		0.719442	0.5072		0.5347	0.516355
0.653024	0.471285		0.524343	0.412093		0.699282	0.161543		0.606969	0.220916
0.849558	0.756804		0.446308	0.42231		0.684831	0.265459		0.694074	0.169256
0.737045	0.819912		0.447613	0.472884		0.754587	0.469892		0.570465	0.760932
0.80315	0.726761		0.36152	0.24432		0.691966	0.21678		0.412667	0.365571
0.792473	0.45766		0.473295	0.276865		0.545431	0.445865		0.586731	0.145033
0.618299	0.613255		0.460473	0.160053		0.705575	0.480755		0.625912	0.205508
0.582361	0.615322		0.719497	0.702753		0.558625	0.719052		0.733542	0.734283
0.8008	0.709079		0.418696	0.259824		0.498186	0.795525		0.369904	0.390866
0.506874	0.426766		0.642087	0.711551		0.451345	0.669562		0.336992	0.453498
0.711091	0.741584		0.769818	0.762209		0.747976	0.219986		0.672435	0.44964
0.731843	0.750825		0.315477	0.356019		0.462206	0.136621		0.394639	0.385678
0.725297	0.670238		0.70535	0.702558		0.507884	0.380977		0.558174	0.418578
0.803119	0.819473		0.678092	0.166383		0.731431	0.271554		0.598665	0.137646
0.737074	0.488081		0.402129	0.377446		0.671845	0.638694		0.727971	0.166292
0.728914	0.783967		0.446152	0.216418		0.652121	0.691881		0.691775	0.731508
0.780771	0.756794		0.41851	0.464872		0.661441	0.769951		0.696493	0.834225
0.626938	0.647255		0.737994	0.806991		0.689603	0.193769		0.772504	0.517306
0.756224	0.695972		0.519394	0.439149		0.50439	0.159143		0.592747	0.484499
0.765046	0.701911		0.440953	0.226042		0.67005	0.198526		0.552783	0.340956
0.402701	0.359916		0.478677	0.396037		0.65914	0.182634		0.737095	0.240853
0.707241	0.670952		0.61864	0.393848		0.619421	0.666654		0.616473	0.187093
0.647877	0.729679		0.568242	0.740663		0.690137	0.671711		0.642462	0.6535
0.739067	0.746795		0.485585	0.445555		0.790914	0.450069		0.719817	0.203352
0.437161	0.429979		0.498292	0.525195		0.675872	0.721002		0.766442	0.712608
0.601314	0.640725		0.565636	0.466154		0.498373	0.756134		0.623756	0.157042
0.435288	0.550507		0.669525	0.219435		0.67573	0.164146		0.433516	0.245163
0.498615	0.448365		0.397874	0.34973		0.686572	0.111923		0.592162	0.0816708
0.589001	0.6575		0.53343	0.722498		0.702468	0.206439		0.596977	0.356133
0.768464	0.674711		0.500476	0.504217		0.458802	0.102293		0.606157	0.167559
0.701363	0.644297		0.562524	0.433777		0.435676	0.486895		0.649952	0.258505
0.746561	0.756779		0.476186	0.377284		0.727682	0.695187		0.603962	0.200889
0.590398	0.636183		0.485266	0.290051		0.617579	0.669901		0.373886	0.69064
0.703352	0.744306		0.50749	0.559472		0.435904	0.120464		0.627784	0.473424
0.605869	0.714236		0.655276	0.239598		0.668772	0.703041		0.7422	0.176108
0.410033	0.482517		0.758047	0.230132		0.696811	0.184551		0.470581	0.481399
0.468874	0.49748		0.394527	0.28967		0.686649	0.182725		0.564565	0.57879
0.597193	0.6066		0.48607	0.546302		0.73577	0.636658		0.420664	0.477614
0.723806	0.720824		0.466899	0.477636		0.719141	0.393541		0.425835	0.411476
0.634127	0.782117		0.497728	0.38313		0.441306	0.257828		0.686283	0.653672
0.708453	0.780511		0.394935	0.102451		0.532589	0.547557		0.735818	0.468641
0.44501	0.508449		0.653892	0.12185		0.648166	0.648547		0.479971	0.215472
0.753784	0.729457		0.275915	0.128643		0.644927	0.267083		0.743046	0.749154
0.80312	0.773643		0.429287	0.518587		0.767384	0.905406		0.417785	0.396743
0.447945	0.373445		0.534841	0.708582		0.426151	0.386424		0.752926	0.768731
0.672481	0.695838		0.552405	0.672241		0.416396	0.440091		0.697727	0.28251
0.75178	0.737058		0.548541	0.197345		0.333494	0.118393		0.671255	0.610776
0.779896	0.720869		0.464979	0.482542		0.355532	0.187508		0.655065	0.163991
0.405361	0.432499		0.62093	0.771795		0.742853	0.685627		0.714889	0.243694
0.456305	0.490258		0.431211	0.463669		0.637554	0.255585		0.58954	0.10916
0.505199	0.483887		0.599902	0.181362		0.482599	0.61912		0.526622	0.202278
0.339026	0.400781		0.285336	0.157789		0.345244	0.172826		0.581085	0.253321
0.357638	0.413187		0.533611	0.681684		0.44079	0.672613		0.687487	0.584973
0.833374	0.771177		0.6728	0.725427		0.639057	0.196984		0.42484	0.4723
0.786622	0.725289		0.606531	0.640253		0.445703	0.3719		0.568846	0.260934
0.757863	0.791809		0.434638	0.486544		0.533859	0.277246		0.431671	0.464635
0.638398	0.382456		0.657992	0.584384		0.471172	0.390825		0.569554	0.717992
0.37284	0.324702		0.35734	0.299248		0.435613	0.184019		0.616284	0.185348
0.593546	0.630848		0.613651	0.69793		0.515625	0.167173		0.559086	0.126052
0.463839	0.494008		0.487361	0.409922		0.340625	0.16345		0.444105	0.494095
0.605061	0.811044		0.334079	0.148817		0.775096	0.779849		0.623254	0.22157
0.513627	0.751626		0.475671	0.409241		0.361115	0.311629		0.507447	0.525651
0.574359	0.642843		0.51331	0.440108		0.734652	0.15343		0.667759	0.442582
0.605973	0.670772		0.504546	0.385716		0.566024	0.519013		0.764033	0.674182
0.661039	0.813943		0.359355	0.437942		0.650758	0.156667		0.458426	0.464774
0.509185	0.443338		0.586305	0.469792		0.579685	0.118282		0.595874	0.173537
0.654924	0.679955		0.448366	0.303304		0.688559	0.141168		0.603445	0.213823
0.719357	0.679639		0.618203	0.140004		0.702782	0.436222		0.624132	0.204653
0.688651	0.474789		0.595911	0.145385		0.63013	0.136492		0.35471	0.616611
0.594468	0.599872		0.395966	0.338661		0.489162	0.365954		0.646223	0.2367
0.433948	0.443893		0.447985	0.527111		0.692416	0.217484		0.590743	0.134294
0.550739	0.632927		0.638652	0.134819		0.553283	0.257441		0.711225	0.374662
0.647637	0.784247		0.331814	0.406262		0.666225	0.180505		0.685436	0.692769
0.548088	0.136869		0.516118	0.456608		0.904562	0.758007		0.623715	0.307647
0.329927	0.331088		0.491716	0.395674		0.530687	0.533252		0.731714	0.287704
0.67941	0.731894		0.490016	0.427026		0.601543	0.253441		0.642664	0.451586
0.802568	0.784624		0.542591	0.37606		0.547436	0.124106		0.563805	0.55651
0.555626	0.429939		0.607727	0.721477		0.66151	0.17979		0.626329	0.159448
0.686253	0.660066		0.542833	0.674957		0.598987	0.118569		0.483869	0.673595
0.610559	0.522876		0.48086	0.720533		0.407242	0.184417		0.479886	0.505241
0.802861	0.531021		0.587121	0.243623		0.536503	0.59337		0.747368	0.30154
0.73334	0.658201		0.727949	0.439128		0.792789	0.0916886		0.690695	0.599481
0.416517	0.507477		0.666992	0.659274		0.472153	0.120281		0.725484	0.11061
0.35042	0.618121		0.56383	0.51638		0.534307	0.544465		0.612226	0.789757
0.744138	0.725139		0.462752	0.125648		0.690384	0.130617		0.508242	0.13932
0.425653	0.449319		0.681017	0.60401		0.509294	0.129371		0.655686	0.664288
0.749321	0.827254		0.388909	0.593136		0.517933	0.508299		0.510126	0.627224
0.707386	0.74347		0.412287	0.549134		0.69554	0.607274		0.710425	0.112601
0.517978	0.596812		0.605249	0.755541		0.631753	0.166077		0.4195	0.170099
0.488304	0.438065		0.572124	0.726122		0.783997	0.179544		0.412272	0.416619
0.760478	0.723634		0.415727	0.441017		0.48912	0.131813		0.607081	0.157219
0.635705	0.762218		0.464809	0.451802		0.255296	0.106323		0.573302	0.186915
0.462261	0.39191		0.49421	0.454664		0.543738	0.158617		0.486888	0.189537
0.801062	0.723971		0.423528	0.315622		0.738803	0.454146		0.649218	0.105934
0.685035	0.221995		0.388201	0.490622		0.473313	0.134927		0.687873	0.758781
0.453663	0.410876		0.716054	0.459816		0.477311	0.106797		0.525731	0.110928
0.680123	0.540418		0.535114	0.581596		0.701264	0.45222		0.551138	0.261408
0.730111	0.784103		0.497245	0.439013		0.507517	0.546458		0.635491	0.395269
0.512647	0.639519		0.405708	0.120577		0.565318	0.373241		0.627564	0.798003
0.596007	0.637354		0.361612	0.339401		0.447294	0.132892		0.304455	0.277894
0.705263	0.554742		0.44178	0.483165		0.615291	0.234539		0.621653	0.14666
0.600286	0.591598		0.302465	0.238549		0.37004	0.359517		0.381927	0.388307
0.610211	0.588721		0.653664	0.460954		0.378507	0.14722		0.741077	0.183906
0.630092	0.630754		0.630982	0.354297		0.665311	0.224148		0.461944	0.120186
0.490123	0.631228		0.332543	0.287589		0.559019	0.214814		0.556936	0.553738
0.718589	0.74444		0.509292	0.546296		0.458985	0.466705		0.580045	0.169041
0.724367	0.807581		0.500314	0.13469		0.435984	0.127915		0.608888	0.304047
0.66289	0.415022		0.324331	0.349045		0.697571	0.622369		0.563164	0.264047
0.860312	0.484276		0.700487	0.143972		0.388401	0.117929		0.756531	0.156213
0.404637	0.808223		0.566709	0.400963		0.670316	0.743171		0.548234	0.130216
0.673809	0.773283		0.600256	0.596681		0.516941	0.600031		0.56213	0.593132
0.598382	0.395147		0.679864	0.420487		0.696172	0.499213		0.624008	0.118762
0.892141	0.814153		0.544145	0.354602		0.687048	0.200743		0.714075	0.686279
0.81722	0.762066		0.502881	0.332111		0.731016	0.112707		0.594273	0.345361
0.657122	0.76183		0.342694	0.244962		0.632397	0.194074		0.679416	0.38154
0.632836	0.626046		0.57974	0.455476		0.48008	0.439549		0.599778	0.729705
0.566612	0.423396		0.445683	0.171014		0.51663	0.232887		0.590271	0.209843
0.457286	0.220473		0.704805	0.737736		0.600995	0.104637		0.772929	0.197716
0.665592	0.718153		0.621833	0.340407		0.542869	0.35141		0.670123	0.420079
0.668103	0.777455		0.679578	0.476493		0.339424	0.25296		0.419622	0.187816
0.605776	0.429509		0.482482	0.185894		0.636024	0.374794		0.712377	0.1775
0.526089	0.384935		0.572389	0.228081		0.494574	0.380667		0.530456	0.393482
0.233838	0.622402		0.823518	0.33373		0.257803	0.0568118		0.372663	0.364207
0.381683	0.386753		0.364468	0.437705		0.472043	0.600304		0.662601	0.192972
0.399616	0.449613		0.445233	0.345352		0.60387	0.110487		0.710286	0.78125
0.523299	0.552563		0.740778	0.50077		0.589044	0.227869		0.759398	0.693213
0.511869	0.662581		0.688576	0.768577		0.297666	0.127377		0.401408	0.413126
0.656194	0.72521		0.55573	0.145305		0.445741	0.155146		0.634031	0.734643
0.568155	0.338788		0.545513	0.345328		0.507771	0.189175		0.549843	0.473129
0.571552	0.564681		0.445956	0.131558		0.596685	0.33599		0.377738	0.269984
0.650818	0.116385		0.310644	0.096957		0.69381	0.114572		0.593011	0.159976
0.751803	0.582192		0.5053	0.112741		0.507415	0.0926566		0.64406	0.378253
0.838742	0.773609		0.708166	0.588414		0.583269	0.160801		0.680312	0.34259
0.433302	0.512148		0.45677	0.427986		0.672527	0.612876		0.673181	0.703066
0.740667	0.793912		0.317826	0.24735		0.599145	0.145416		0.523914	0.698396
0.65753	0.674098		0.68634	0.125361		0.488307	0.337653		0.522226	0.396786
0.546533	0.707933		0.569668	0.435225		0.0614939	0.483805		0.500035	0.103433
0.792958	0.764411		0.492798	0.240962		0.582573	0.104345		0.61617	0.289509
0.61416	0.630254		0.487832	0.134377		0.74409	0.155283		0.547797	0.454489
0.703172	0.673858		0.611642	0.447784		0.394482	0.440461		0.494785	0.259582
0.675703	0.408947		0.738536	0.847116		0.742644	0.222652		0.742884	0.450699
0.672544	0.38356		0.610153	0.700824		0.535869	0.11974		0.358274	0.50077
0.700093	0.699578		0.49708	0.442497		0.510322	0.485173		0.428506	0.499788
0.444093	0.444057		0.607485	0.162899		0.507369	0.122287		0.578144	0.0800666
0.612938	0.374776		0.444358	0.163982		0.718092	0.139565		0.371142	0.141479
0.751535	0.734692		0.66912	0.380992		0.446268	0.189041		0.733537	0.171937
0.56866	0.56556		0.367389	0.26809		0.461413	0.398244		0.570649	0.372603
0.769143	0.792166		0.521885	0.681199		0.631048	0.208432		0.705511	0.398512
0.393827	0.379706		0.869556	0.816302		0.358442	0.194085		0.363597	0.269752
0.701488	0.722122		0.323188	0.20475		0.348664	0.268069		0.34729	0.194476
0.554505	0.657792		0.646208	0.341943		0.686556	0.231516		0.708297	0.13155
0.698163	0.776772		0.495441	0.342699		0.567767	0.128827		0.736543	0.433083
0.525352	0.641404		0.40022	0.453372		0.3628	0.318446		0.700919	0.135191
0.331994	0.391407		0.418353	0.13139		0.455815	0.448955		0.759241	0.483102
0.566539	0.416098		0.664158	0.227252		0.689256	0.350224		0.644919	0.107966
0.594336	0.661204		0.549213	0.439072		0.549132	0.266051		0.362899	0.253191
0.683043	0.316964		0.7059	0.15027		0.699994	0.108203		0.624615	0.168945
0.643542	0.630969		0.451759	0.146717		0.815017	0.155354		0.583317	0.135755
0.685617	0.375388		0.379546	0.121818		0.498321	0.130065		0.500201	0.334795
0.702854	0.704394		0.362071	0.300639		0.511599	0.503178		0.477447	0.501409
0.429078	0.647012		0.539061	0.164516		0.533469	0.578152		0.647073	0.251587
0.830891	0.562585		0.437405	0.456012		0.348135	0.142272		0.614949	0.309659
0.491064	0.43069		0.747181	0.627982		0.661735	0.285378		0.379093	0.440297
0.560521	0.733704		0.759853	0.761543		0.886967	0.311549		0.700953	0.509333
0.66795	0.683099		0.57954	0.225386		0.413241	0.332331		0.576344	0.195595
0.673899	0.796314		0.482027	0.520807		0.432422	0.107377		0.763677	0.330463
0.704665	0.801878		0.791926	0.099684		0.391597	0.437714		0.666798	0.295515
0.554199	0.136595		0.722714	0.634084		0.65834	0.101879		0.528512	0.113685
0.605586	0.761803		0.353534	0.399535		0.70444	0.121112		0.543998	0.082466
0.658155	0.418604		0.631551	0.173476		0.604424	0.58884		0.759771	0.460514
0.802612	0.48671		0.330169	0.354883		0.648941	0.146196		0.605606	0.221602
0.716997	0.700806		0.590959	0.647641		0.640528	0.159384		0.655532	0.438572
0.465292	0.540004		0.752431	0.396758		0.575981	0.0951176		0.386518	0.367241
0.651767	0.785729		0.640569	0.195246		0.653945	0.19432		0.72732	0.29457
0.523169	0.667936		0.375493	0.508393		0.482315	0.0848071		0.454675	0.224379
0.540191	0.631591		0.673959	0.621964		0.586165	0.117556		0.755255	0.339947
0.559495	0.747733		0.357068	0.365432		0.667652	0.0988078		0.594966	0.0727653
0.701431	0.783464		0.466869	0.781158		0.677746	0.169964		0.557972	0.179467
0.686683	0.764526		0.445952	0.279043		0.521207	0.495704		0.653856	0.69209
0.538006	0.447759		0.422657	0.446266		0.32966	0.49597		0.41472	0.44266
0.751625	0.209856		0.490657	0.172904		0.460036	0.123919		0.311635	0.369485
0.633204	0.619219		0.417522	0.171406		0.462846	0.156869		0.634587	0.494309
0.593619	0.485018		0.464829	0.131471		0.856067	0.685464		0.683495	0.221722
0.749676	0.80977		0.747274	0.702071		0.654199	0.107117		0.503507	0.155812
0.622712	0.576607		0.662117	0.725377		0.466494	0.127669		0.719169	0.407343
0.497021	0.633585		0.639491	0.605424		0.471244	0.542512		0.718369	0.443297
0.507226	0.52211		0.39848	0.315258		0.8247	0.139205		0.422029	0.255175
0.566344	0.804671		0.67084	0.695183		0.599105	0.110491		0.321201	0.248709
0.717628	0.716672		0.646103	0.158684		0.374575	0.104474		0.712607	0.526386
0.680384	0.679969		0.405036	0.798289		0.372158	0.144324		0.31998	0.116896
0.709433	0.709395		0.559799	0.431052		0.550759	0.124224		0.636233	0.274893
0.502018	0.791576		0.434902	0.219992		0.73877	0.533261		0.6133	0.143846
0.671069	0.767086		0.309305	0.14469		0.559698	0.0911228		0.751499	0.292454
0.669901	0.624239		0.428966	0.160843		0.564901	0.320271		0.620011	0.403469
0.646181	0.281872		0.336505	0.138535		0.406081	0.136645		0.421909	0.127741
0.487012	0.369669		0.453172	0.340305		0.458921	0.482952		0.560374	0.531462
0.636429	0.555524		0.623476	0.507664		0.581735	0.136134		0.748557	0.675828
0.700934	0.586676		0.472157	0.449449		0.471599	0.418316		0.757402	0.650362
0.404789	0.48631		0.507826	0.487105		0.81296	0.0900019		0.702254	0.1609
0.808561	0.729477		0.67743	0.152969		0.506545	0.14247		0.754601	0.802809
0.641244	0.618341		0.501538	0.248361		0.650003	0.127356		0.617788	0.508274
0.603398	0.67101		0.7174	0.671051		0.641405	0.156415		0.694549	0.303104
0.653341	0.288424		0.840923	0.777296		0.613388	0.195462		0.356568	0.053181
0.688855	0.728958		0.615054	0.799606		0.484332	0.156236		0.609578	0.28028
0.748078	0.815777		0.638282	0.675306		0.661844	0.711621		0.63936	0.41304
0.653043	0.752594		0.473183	0.422214		0.447647	0.491081		0.59361	0.303054
0.458508	0.348758		0.512017	0.350326		0.695827	0.701395		0.617224	0.712335
0.453827	0.627109		0.672363	0.784488		0.527113	0.459163		0.322427	0.208567
0.434812	0.437056		0.657271	0.691693		0.659253	0.0982132		0.5335	0.181919
0.476831	0.415008		0.431904	0.345763		0.506899	0.216223		0.691085	0.130996
0.801212	0.734889		0.623081	0.707359		0.462283	0.438816		0.463352	0.297671
0.6559	0.548907		0.669658	0.789613		0.726724	0.190721		0.66002	0.505908
0.483925	0.520757		0.519695	0.515655		0.421028	0.145722		0.558916	0.624848
0.363606	0.383121		0.425204	0.47711		0.656113	0.247243		0.535978	0.194962
0.676104	0.452009		0.687404	0.698132		0.637946	0.145688		0.664157	0.228911
0.586066	0.590183		0.338303	0.153041		0.644877	0.405073		0.780389	0.486091
0.378729	0.667524		0.390395	0.353712		0.662452	0.547275		0.752838	0.200226
0.657868	0.788735		0.357376	0.335166		0.622962	0.152143		0.511016	0.250426
0.569133	0.803725		0.775352	0.334692		0.65585	0.137394		0.364474	0.103673
0.505525	0.583334		0.450827	0.456995		0.627045	0.148491		0.55782	0.381326
0.703098	0.575949		0.632765	0.416359		0.682224	0.663137		0.355287	0.223949
0.629418	0.647953		0.559823	0.589727		0.483844	0.399076		0.494865	0.369617
0.483228	0.472561		0.549861	0.693123		0.418214	0.274373		0.373608	0.0919259
0.779968	0.736562		0.673959	0.666241		0.58924	0.180789		0.424755	0.236103
0.729291	0.768787		0.557564	0.66202		0.67943	0.167877		0.739483	0.465022
0.324195	0.300852		0.453913	0.18218		0.722474	0.619319		0.495486	0.129294
0.658917	0.619887		0.443252	0.13821		0.481627	0.185358		0.382888	0.316301
0.676007	0.687604		0.319257	0.371033		0.535121	0.105122		0.614695	0.292528
0.68608	0.759718		0.736333	0.289373		0.646588	0.632811		0.324239	0.0664021
0.432023	0.479731		0.756898	0.112335		0.554092	0.196628		0.639813	0.37593
0.633829	0.460217		0.734135	0.579384		0.423571	0.123537		0.46543	0.334999
0.572563	0.677633		0.887203	0.569927		0.450547	0.150746		0.601036	0.626983
0.691591	0.675634		0.580021	0.149026		0.762259	0.135128		0.521623	0.52479
0.431138	0.46831		0.433817	0.466275		0.530867	0.239911		0.553697	0.481324
0.536183	0.719459		0.49708	0.434089		0.481425	0.0667862		0.733495	0.666994
0.480489	0.470932		0.568886	0.519554		0.342826	0.154045		0.554175	0.400506
0.415489	0.395952		0.484573	0.251019		0.609346	0.700261		0.520008	0.557561
0.718483	0.784291		0.733466	0.126911		0.516429	0.240372		0.627541	0.197666
0.612839	0.568211		0.614858	0.170272		0.667174	0.110484		0.451776	0.198779
0.783525	0.78297		0.43535	0.655907		0.614825	0.177783		0.739774	0.696369
0.478126	0.612046		0.546876	0.54318		0.533957	0.243811		0.615338	0.621543
0.645528	0.615176		0.699058	0.145597		0.414011	0.373666		0.698018	0.161304
0.814011	0.801313		0.596777	0.146251		0.669951	0.57293		0.617098	0.32235
0.595053	0.543277		0.472859	0.251525		0.347446	0.275952		0.46046	0.418707
0.359969	0.303767		0.466298	0.586974		0.338144	0.347941		0.554177	0.51995
0.860269	0.788402		0.785097	0.706692		0.575091	0.139797		0.671023	0.206919
0.867904	0.768697		0.503476	0.40978		0.530402	0.171123		0.624776	0.131587
0.806069	0.79442		0.598488	0.187095		0.725903	0.109394		0.377422	0.186209
0.736994	0.727115		0.536167	0.135872		0.723892	0.726788		0.593914	0.353669
0.717908	0.721444		0.727514	0.718746		0.725221	0.161429		0.701836	0.740079
0.783182	0.814137		0.328509	0.128875		0.466044	0.154417		0.498338	0.412982
0.700826	0.771471		0.703248	0.736179		0.679259	0.253179		0.552925	0.215497
0.66148	0.629596		0.444325	0.169656		0.742296	0.263943		0.635918	0.681412
0.385912	0.311747		0.641376	0.753337		0.383698	0.130894		0.467764	0.109963
0.827234	0.857188		0.565469	0.149512		0.394713	0.417144		0.484991	0.141809
0.617884	0.72689		0.621414	0.457557		0.740257	0.670759		0.602882	0.712852
0.748458	0.757945		0.476403	0.470112		0.799831	0.12813		0.415351	0.224639
0.33839	0.416527		0.341359	0.415639		0.683052	0.29243		0.549919	0.393802
0.8151	0.533567		0.592453	0.45103		0.597803	0.423478		0.720816	0.707588
0.571051	0.291753		0.547389	0.729722		0.4947	0.202633		0.63468	0.275655
0.329432	0.343365		0.614657	0.340634		0.738702	0.22019		0.414332	0.538323
0.705743	0.848159		0.496063	0.507306		0.682623	0.683122		0.466611	0.474116
0.494497	0.500296		0.661629	0.702563		0.692968	0.687985		0.547469	0.215343
0.650544	0.812781		0.672163	0.197553		0.457027	0.456469		0.455773	0.50327
0.415667	0.399194		0.483376	0.42951		0.321247	0.220036		0.53708	0.598691
0.415931	0.398695		0.374746	0.140683		0.489878	0.211083		0.511528	0.318953
0.763174	0.708707					0.85419	0.308026		0.361425	0.261309
0.719483	0.51217					0.782981	0.713577		0.637943	0.713296
0.465553	0.611325					0.629484	0.156647		0.737738	0.629909
0.659126	0.720513					0.739194	0.143464		0.531421	0.480859
0.497327	0.5552					0.42398	0.191123		0.728062	0.226818
0.643858	0.715373					0.654843	0.200328		0.356258	0.299195
0.710183	0.628645					0.53614	0.411592		0.589673	0.164743
0.56181	0.698153					0.73108	0.0865503		0.59954	0.180656
0.775605	0.677243					0.260074	0.161405		0.623783	0.505199
0.767044	0.740378					0.323492	0.439769		0.453896	0.344383
0.490628	0.384713					0.681869	0.391919		0.63879	0.527545
0.742864	0.737246					0.390785	0.185792		0.715012	0.687664
0.556414	0.812257					0.453904	0.32798		0.702591	0.156117
0.724091	0.699395					0.446676	0.249154		0.680333	0.354825
0.530618	0.51083					0.492201	0.364354		0.770699	0.243637
0.722086	0.546558					0.535591	0.490917		0.650448	0.817221
0.772872	0.713979					0.683235	0.130437		0.680738	0.142992
0.727174	0.6475					0.433131	0.132868		0.65518	0.326464
0.669149	0.646833					0.697347	0.159866		0.407085	0.195791
0.591792	0.710724					0.607455	0.167954		0.679663	0.277784
0.620507	0.727349					0.75876	0.10424		0.682609	0.80015
0.419313	0.430343					0.673912	0.253612		0.547325	0.652383
0.63524	0.711015					0.717633	0.72902		0.368275	0.209482
0.5095	0.666616					0.632493	0.270938		0.736919	0.651639
0.664967	0.592298					0.753806	0.684211		0.507923	0.094168
0.331729	0.390245					0.374188	0.139053		0.520339	0.623388
0.380104	0.450556					0.500425	0.148421		0.634625	0.403035
0.580749	0.576605					0.480543	0.54963		0.738121	0.206782
0.461314	0.342207					0.746411	0.821556		0.474966	0.393772
0.586982	0.46867					0.598955	0.168225		0.696704	0.535448
0.496682	0.358655					0.650144	0.1584		0.7297	0.720099
0.857096	0.468781					0.700957	0.469716		0.615134	0.581586
0.648202	0.477223					0.659858	0.121813		0.668566	0.513527
0.570713	0.5					0.662399	0.155372		0.681042	0.722722
0.509193	0.565091					0.607629	0.130472		0.49706	0.506197
0.640201	0.603711					0.416337	0.133086		0.548262	0.38697
0.687836	0.702073					0.424153	0.26485		0.494497	0.426045
0.717438	0.421655					0.673764	0.169063		0.680061	0.681566
0.746975	0.932093					0.674412	0.130027		0.562237	0.674468
0.816148	0.370104					0.610674	0.24001		0.713333	0.429776
0.752828	0.60262					0.409019	0.41524		0.61579	0.521273
0.791289	0.812777					0.719334	0.123752		0.671684	0.242662
0.6794	0.741104					0.370123	0.0981845		0.649469	0.641007
0.48976	0.705447					0.574134	0.522909		0.688873	0.729389
0.455856	0.497654					0.79007	0.280858		0.722077	0.129428
0.762687	0.931635					0.571571	0.672757		0.829687	0.773731
0.713552	0.726061					0.52004	0.168454		0.622584	0.306175
0.660626	0.484788					0.476516	0.504562		0.476065	0.156803
0.599506	0.484966					0.623095	0.158554		0.690692	0.185636
0.70576	0.608179					0.540004	0.492629		0.400158	0.15176
0.625458	0.592427					0.748055	0.264334		0.52031	0.487151
0.687492	0.609981					0.619011	0.238817		0.443896	0.470951
0.433082	0.386064					0.712064	0.754629		0.548688	0.474925
0.658327	0.689985					0.666333	0.619689		0.651055	0.225047
0.433098	0.427444					0.687169	0.730935		0.585231	0.196073
0.619195	0.735633					0.710678	0.771628		0.706905	0.204989
0.595504	0.654374					0.684606	0.495651		0.542501	0.363729
0.564528	0.414858					0.703171	0.167159		0.532582	0.298204
0.718867	0.586216					0.675891	0.157582		0.363899	0.40507
0.667528	0.79453					0.640921	0.313455		0.497834	0.634564
0.658699	0.638429					0.648426	0.175632		0.549657	0.665825
0.464793	0.538701					0.592404	0.783735		0.345966	0.198424
0.732158	0.744328					0.757459	0.895481		0.673142	0.77262
0.479682	0.520262					0.694641	0.202752		0.742228	0.820199
0.705621	0.424171					0.533629	0.10363		0.650164	0.66382
0.77257	0.705019					0.546724	0.140473		0.358842	0.423993
0.612528	0.440742					0.475776	0.179507		0.420515	0.457051
0.562287	0.497048					0.740151	0.280274		0.595366	0.193981
0.582492	0.469326					0.475103	0.282344		0.674541	0.722395
0.630485	0.596887					0.563969	0.332131		0.737381	0.118572
0.583283	0.742598					0.648862	0.317894		0.677949	0.698251
0.870695	0.612481					0.546574	0.623035		0.782109	0.625576
0.582604	0.92022					0.474112	0.162484		0.398192	0.212972
0.599058	0.414858					0.442561	0.17917		0.461087	0.492002
0.62107	0.345942					0.597663	0.683546
0.602571	0.645254
0.258546	0.395772
0.582008	0.0858973
0.57547	0.511513
0.898742	1.00657
0.523362	0.610086
0.641947	0.611279
0.706338	0.497747
0.727301	0.487272
0.661145	0.657496
0.674017	0.613509
0.666512	0.760948
0.673041	0.61759
0.479676	0.535354
0.711598	0.754451
0.713213	0.326671
0.493512	0.476056
0.571775	0.622673
0.522802	0.652045
0.819919	0.488363
0.727839	0.697456
0.704999	0.72855
