# Supplementary material for: H2A.Z deposition by SWR1C involves multiple ATP-dependent steps
Source: Nat Commun. 2022 Nov 17;13:7052. doi: 10.1038/s41467-022-34861-x (PMC9672302; doi:10.1038/s41467-022-34861-x)
Supplement: Supplementary file 4 — Source Data [file 41467_2022_34861_MOESM4_ESM.zip › Figure3b_3d.xlsx]

## Sheet: Figure3b
	Priming time			Priming time Log2 transformed
[ATP] (uM)	0.5	5	100	0.5	5	100
	49	128	49.5	5.61471	7	5.62936
	87	116	32.5	6.44294	6.85798	5.02237
	108	18.5	82.5	6.75489	4.20945	6.36632
	17	40.5	29	4.08746	5.33985	4.85798
	7	7	105	2.80735	2.80735	6.71425
	11.5	183.5	12.5	3.52356	7.51964	3.64386
	173.5	23	2	7.43879	4.52356	1
	138.5	62.5	26.5	7.11374	5.96578	4.72792
	2	330.5	17	1	8.36851	4.08746
	14.5	31	95.5	3.85798	4.9542	6.57743
	24	6	26.5	4.58496	2.58496	4.72792
	62	17	15.5	5.9542	4.08746	3.9542
	19	0.5	2.5	4.24793	-1	1.32193
	168.5	36	29.5	7.3966	5.16993	4.88264
	154	43	61	7.26679	5.42626	5.93074
	29.5	15.5	7.5	4.88264	3.9542	2.90689
	22	235.5	9	4.45943	7.87958	3.16993
	95.5	41	4.5	6.57743	5.35755	2.16993
	73.5	22.5	169	6.19967	4.49185	7.40088
	41.5	135.5	4.5	5.37504	7.08215	2.16993
	156	16	75	7.2854	4	6.22882
	25.5	68	27.5	4.67243	6.08746	4.78136
	34.5	34.5	51.5	5.10852	5.10852	5.6865
	16.5	54.5	2.5	4.04439	5.76818	1.32193
	73.5	196	34	6.19967	7.61471	5.08746
	53.5	123.5	131	5.74147	6.94837	7.03342
	201	40.5	4.5	7.65105	5.33985	2.16993
	9	12.5	6.5	3.16993	3.64386	2.70044
	110.5	1	3.5	6.7879	0	1.80735
	4.5	58.5	21.5	2.16993	5.87036	4.42626
	19.5	3.5	14.5	4.2854	1.80735	3.85798
	18.5	47.5	4	4.20945	5.56986	2
	1.5	20	84.5	0.584963	4.32193	6.40088
	139.5	6	169.5	7.12412	2.58496	7.40514
	58	34.5	12	5.85798	5.10852	3.58496
	36	11	37.5	5.16993	3.45943	5.22882
	92	17	61	6.52356	4.08746	5.93074
	26	31.5	164.5	4.70044	4.97728	7.36194
	28.5	11	17.5	4.83289	3.45943	4.12928
	165	27	10.5	7.36632	4.75489	3.39232
	28	283	15.5	4.80735	8.14466	3.9542
	101	45	9.5	6.65821	5.49185	3.24793
	17.5	50.5	5	4.12928	5.65821	2.32193
	22.5	128	10.5	4.49185	7	3.39232
	24.5	120.5	24.5	4.61471	6.91289	4.61471
	69	2	24.5	6.10852	1	4.61471
	41	71	25	5.35755	6.14975	4.64386
	94	95.5	4	6.55459	6.57743	2
	85.5	26	51.5	6.41785	4.70044	5.6865
	59	235	60.5	5.88264	7.87652	5.91886
	58	5.5	27.5	5.85798	2.45943	4.78136
	122	122	14.5	6.93074	6.93074	3.85798
	73.5	6	4.5	6.19967	2.58496	2.16993
	7	261	39	2.80735	8.02791	5.2854
	35	7.5	157.5	5.12928	2.90689	7.29921
	7.5	98.5	12.5	2.90689	6.62205	3.64386
	278.5	20	57	8.12153	4.32193	5.83289
	16.5	45	6.5	4.04439	5.49185	2.70044
	48.5	51	25	5.59991	5.67243	4.64386
	53.5	83	59	5.74147	6.37504	5.88264
	46	177	33	5.52356	7.46761	5.04439
	32.5	3	9	5.02237	1.58496	3.16993
	161.5	238	23.5	7.33539	7.89482	4.55459
	121	74.5	19	6.91886	6.21917	4.24793
	96.5	197	49.5	6.59246	7.62205	5.62936
	12.5	84	23.5	3.64386	6.39232	4.55459
	4.5	19	169	2.16993	4.24793	7.40088
	76.5	66.5	302	6.25739	6.05528	8.2384
	47.5	241.5	40.5	5.56986	7.91588	5.33985
	15.5	159.5	108	3.9542	7.31741	6.75489
	179.5	26	24.5	7.48784	4.70044	4.61471
	2	44.5	50.5	1	5.47573	5.65821
	107.5	59	12	6.74819	5.88264	3.58496
	134.5	130.5	28	7.07146	7.02791	4.80735
	19	16	9.5	4.24793	4	3.24793
	152	101.5	144	7.24793	6.66534	7.16993
	4	102	19	2	6.67243	4.24793
	209	115.5	1.5	7.70736	6.85175	0.584963
	11	27	17	3.45943	4.75489	4.08746
	99	219.5	20.5	6.62936	7.77808	4.35755
	243	13	38	7.92481	3.70044	5.24793
	99.5	102	25.5	6.63662	6.67243	4.67243
	52	30.5	25	5.70044	4.93074	4.64386
	26	105.5	17.5	4.70044	6.7211	4.12928
	221.5	33	33	7.79116	5.04439	5.04439
	49	30.5	56	5.61471	4.93074	5.80735
	66	11.5	50.5	6.04439	3.52356	5.65821
	93	24.5	128.5	6.53916	4.61471	7.00562
	2	142	17.5	1	7.14975	4.12928
	67.5	228	281	6.07682	7.83289	8.13443
	29	164.5	47	4.85798	7.36194	5.55459
	6	24.5	25	2.58496	4.61471	4.64386
	10	12	17.5	3.32193	3.58496	4.12928
	106.5	68	8	6.73471	6.08746	3
	286.5	18	9.5	8.16239	4.16993	3.24793
	19	241.5	39.5	4.24793	7.91588	5.30378
	51.5	50.5	15.5	5.6865	5.65821	3.9542
	124.5	15.5	27.5	6.96	3.9542	4.78136
	112	26.5	45.5	6.80735	4.72792	5.50779
	278	37	16	8.11894	5.20945	4
	45.5	40.5	15.5	5.50779	5.33985	3.9542
	19.5	36.5	43	4.2854	5.18982	5.42626
	94.5	52	14.5	6.56224	5.70044	3.85798
	38.5	98	31	5.26679	6.61471	4.9542
	274	113.5	42.5	8.09803	6.82655	5.40939
	24	27	20.5	4.58496	4.75489	4.35755
	93.5	165.5	20.5	6.54689	7.37069	4.35755
	29.5	14	19.5	4.88264	3.80735	4.2854
	17	63	25.5	4.08746	5.97728	4.67243
	291.5	46.5	140	8.18735	5.53916	7.12928
	19	23	25.5	4.24793	4.52356	4.67243
	53.5	13.5	15.5	5.74147	3.75489	3.9542
	82	12	3.5	6.35755	3.58496	1.80735
	42	73.5	132	5.39232	6.19967	7.04439
	75.5	97	85	6.2384	6.59991	6.40939
	180.5	28	7.5	7.49586	4.80735	2.90689
	11.5	208	7.5	3.52356	7.70044	2.90689
	23	29	8.5	4.52356	4.85798	3.08746
	27	119	12.5	4.75489	6.89482	3.64386
	98	24.5	5	6.61471	4.61471	2.32193
	68	2	23	6.08746	1	4.52356
	18	38	100	4.16993	5.24793	6.64386
	83	6	35.5	6.37504	2.58496	5.14975
	267.5	119.5	28.5	8.0634	6.90087	4.83289
	70	80.5	5.5	6.12928	6.33092	2.45943
	38.5	47	37	5.26679	5.55459	5.20945
	41	160.5	85	5.35755	7.32643	6.40939
	283.5	85.5	7	8.1472	6.41785	2.80735
	232.5	126.5	38.5	7.86109	6.98299	5.26679
	173.5	94	33	7.43879	6.55459	5.04439
	14	170.5	28.5	3.80735	7.41363	4.83289
	184	145.5	43.5	7.52356	7.18488	5.44294
	7	192	70	2.80735	7.58496	6.12928
	9	74	58	3.16993	6.20945	5.85798
	25.5	67	233	4.67243	6.06609	7.86419
	53	41.5	156	5.72792	5.37504	7.2854
	55.5	111	55	5.79442	6.79442	5.78136
	38	89.5	13.5	5.24793	6.48382	3.75489
	20.5	13	73	4.35755	3.70044	6.18982
	28	109	30	4.80735	6.76818	4.90689
	53.5	109	48.5	5.74147	6.76818	5.59991
	40	74	18.5	5.32193	6.20945	4.20945
	7.5	9.5	8.5	2.90689	3.24793	3.08746
	154	29	333.5	7.26679	4.85798	8.38154
	47	68.5	252.5	5.55459	6.09803	7.98014
	31.5	11	80.5	4.97728	3.45943	6.33092
	26.5	23.5	43.5	4.72792	4.55459	5.44294
	86	196.5	25.5	6.42626	7.61839	4.67243
	102	4.5	48.5	6.67243	2.16993	5.59991
	201.5	148	13	7.65464	7.20945	3.70044
	271.5	8	245	8.08481	3	7.93664
	48	5.5	67	5.58496	2.45943	6.06609
	306	13	32.5	8.25739	3.70044	5.02237
	109	47	214.5	6.76818	5.55459	7.74483
	17.5	3	25.5	4.12928	1.58496	4.67243
	42	26.5	4.5	5.39232	4.72792	2.16993
	60	68	45.5	5.90689	6.08746	5.50779
	41.5	3	177.5	5.37504	1.58496	7.47168
	70.5	12	196	6.13955	3.58496	7.61471
	38	102	69.5	5.24793	6.67243	6.11894
	172	44	105.5	7.42626	5.45943	6.7211
	168	23	12.5	7.39232	4.52356	3.64386
	14	28.5	12	3.80735	4.83289	3.58496
	118.5	57.5	110.5	6.88874	5.84549	6.7879
	306.5	47	18	8.25974	5.55459	4.16993
	66.5	11.5	12.5	6.05528	3.52356	3.64386
	99.5	27	34	6.63662	4.75489	5.08746
	150.5	51.5	22	7.23362	5.6865	4.45943
	21	72	20.5	4.39232	6.16993	4.35755
	15.5	21	22.5	3.9542	4.39232	4.49185
	43	13.5	39	5.42626	3.75489	5.2854
	259.5	45	68.5	8.01959	5.49185	6.09803
	174.5	8	4	7.44708	3	2
	286.5	23.5	26.5	8.16239	4.55459	4.72792
	199.5	123	163	7.64024	6.94251	7.34873
	75.5	292	7	6.2384	8.18982	2.80735
	194.5	54.5	3	7.60363	5.76818	1.58496
	84	52.5	22.5	6.39232	5.71425	4.49185
	14	233.5	16.5	3.80735	7.86728	4.04439
	21	125	39.5	4.39232	6.96578	5.30378
	36	90	3	5.16993	6.49185	1.58496
	312	57	29.5	8.2854	5.83289	4.88264
	69	138	37	6.10852	7.10852	5.20945
	129	45	42	7.01123	5.49185	5.39232
	201	72.5	5	7.65105	6.17991	2.32193
	24	31	46	4.58496	4.9542	5.52356
	138.5	46	6	7.11374	5.52356	2.58496
	107	28.5	10.5	6.74147	4.83289	3.39232
	63.5	57	42	5.98868	5.83289	5.39232
	47	50.5	136	5.55459	5.65821	7.08746
	11	237	7	3.45943	7.88874	2.80735
	54	302.5	8.5	5.75489	8.24079	3.08746
	214	179.5	84.5	7.74147	7.48784	6.40088
	4	60	2	2	5.90689	1
	6	70.5	8	2.58496	6.13955	3
	84	39.5	60.5	6.39232	5.30378	5.91886
	70.5	258.5	5.5	6.13955	8.01402	2.45943
	38	27	38	5.24793	4.75489	5.24793
	44.5	51.5	90	5.47573	5.6865	6.49185
	72	22	39.5	6.16993	4.45943	5.30378
	92	27	88.5	6.52356	4.75489	6.46761
	74	15	12	6.20945	3.90689	3.58496
	53.5	24	27	5.74147	4.58496	4.75489
	41.5	34	97.5	5.37504	5.08746	6.60733
	54.5	22	10	5.76818	4.45943	3.32193
	61.5	106.5	11.5	5.94251	6.73471	3.52356
	86.5	25	58	6.43463	4.64386	5.85798
	38.5	2.5	120	5.26679	1.32193	6.90689
	88.5	21	17	6.46761	4.39232	4.08746
	0.5	27	21.5	-1	4.75489	4.42626
	13.5	9	6.5	3.75489	3.16993	2.70044
	34	54.5	11.5	5.08746	5.76818	3.52356
	51.5	44.5	37	5.6865	5.47573	5.20945
	41.5	9.5	7.5	5.37504	3.24793	2.90689
	36.5	159.5	29.5	5.18982	7.31741	4.88264
	160.5	17	29.5	7.32643	4.08746	4.88264
	16.5	80	52.5	4.04439	6.32193	5.71425
	138	108.5	10.5	7.10852	6.76155	3.39232
	221	15.5	67.5	7.7879	3.9542	6.07682
	34	83	40	5.08746	6.37504	5.32193
	78.5	33.5	5	6.29462	5.06609	2.32193
	6	19.5	34.5	2.58496	4.2854	5.10852
	147.5	65.5	96.5	7.20457	6.03342	6.59246
	111	7	15.5	6.79442	2.80735	3.9542
	118	36	14.5	6.88264	5.16993	3.85798
	98.5	29.5	15.5	6.62205	4.88264	3.9542
	159	225.5	77.5	7.31288	7.81698	6.27612
	68	5	44.5	6.08746	2.32193	5.47573
	88.5	143	2	6.46761	7.15987	1
	144	31	14.5	7.16993	4.9542	3.85798
	62	263	4.5	5.9542	8.03892	2.16993
	59	6	90	5.88264	2.58496	6.49185
	141.5	75.5	30	7.14466	6.2384	4.90689
	36	1.5	6	5.16993	0.584963	2.58496
	45.5	14	18.5	5.50779	3.80735	4.20945
	93.5	80.5	61.5	6.54689	6.33092	5.94251
	216	51	4.5	7.75489	5.67243	2.16993
	44	114	27	5.45943	6.83289	4.75489
	21.5	15.5	18.5	4.42626	3.9542	4.20945
	30.5	51	87.5	4.93074	5.67243	6.45121
	182	169	12	7.50779	7.40088	3.58496
	11	135.5	12.5	3.45943	7.08215	3.64386
	26	71.5	19.5	4.70044	6.15987	4.2854
	239.5	145.5	9	7.90388	7.18488	3.16993
	179	71.5	2	7.48382	6.15987	1
	216	99	121	7.75489	6.62936	6.91886
	89.5	131	4.5	6.48382	7.03342	2.16993
	46	14.5	41.5	5.52356	3.85798	5.37504
	136	22	3.5	7.08746	4.45943	1.80735
	259.5	309.5	42.5	8.01959	8.2738	5.40939
	77.5	171	4.5	6.27612	7.41785	2.16993
	72	38.5	12.5	6.16993	5.26679	3.64386
	55	201	142.5	5.78136	7.65105	7.15482
	131	119	72	7.03342	6.89482	6.16993
	177.5	41.5	81	7.47168	5.37504	6.33985
	133.5	40.5	11.5	7.0607	5.33985	3.52356
	168	43.5	12.5	7.39232	5.44294	3.64386
	276.5	9	7	8.11114	3.16993	2.80735
	38.5	8	68.5	5.26679	3	6.09803
	106	256.5	57	6.72792	8.00282	5.83289
	11	114.5	11.5	3.45943	6.8392	3.52356
	11.5	46	7	3.52356	5.52356	2.80735
	61	19.5	19.5	5.93074	4.2854	4.2854
	23.5	33	31.5	4.55459	5.04439	4.97728
	21.5	106.5	4.5	4.42626	6.73471	2.16993
	9	16.5	8	3.16993	4.04439	3
	270	118.5	34.5	8.07682	6.88874	5.10852
	15	18	74.5	3.90689	4.16993	6.21917
	47	18.5	15	5.55459	4.20945	3.90689
	15.5	54	10.5	3.9542	5.75489	3.39232
	28	11.5	25	4.80735	3.52356	4.64386
	318.5	109	7	8.31515	6.76818	2.80735
	50.5	10.5	46.5	5.65821	3.39232	5.53916
	231	13	4.5	7.85175	3.70044	2.16993
	100.5	34.5	57.5	6.65105	5.10852	5.84549
	99	58.5	3	6.62936	5.87036	1.58496
	169.5	93	92	7.40514	6.53916	6.52356
	118.5	24	9	6.88874	4.58496	3.16993
	89.5	150.5	9	6.48382	7.23362	3.16993
	67	43.5	10	6.06609	5.44294	3.32193
	121	24.5	24.5	6.91886	4.61471	4.61471
	114	9.5	69.5	6.83289	3.24793	6.11894
	69.5	112	12.5	6.11894	6.80735	3.64386
	212	231.5	7	7.72792	7.85487	2.80735
	41	5.5	29.5	5.35755	2.45943	4.88264
	100.5	8	149	6.65105	3	7.21917
	66.5	126	46.5	6.05528	6.97728	5.53916
	150.5	81.5	16	7.23362	6.34873	4
	131.5	23	59.5	7.03892	4.52356	5.89482
	34.5	175.5	27	5.10852	7.45533	4.75489
	118	29	57	6.88264	4.85798	5.83289
	315.5	41.5	92	8.3015	5.37504	6.52356
	87	116	104	6.44294	6.85798	6.70044
	121	31.5	18	6.91886	4.97728	4.16993
	259.5	54	21.5	8.01959	5.75489	4.42626
	60.5	3	27	5.91886	1.58496	4.75489
	84	55.5	24	6.39232	5.79442	4.58496
	79.5	61	223.5	6.31288	5.93074	7.80413
	127	8.5	136.5	6.98868	3.08746	7.09276
	48	27	53	5.58496	4.75489	5.72792
	39	26.5	64	5.2854	4.72792	6
	189.5	21	16	7.56605	4.39232	4
	58.5	54	21.5	5.87036	5.75489	4.42626
	40.5	34	34	5.33985	5.08746	5.08746
	50.5	58.5	71.5	5.65821	5.87036	6.15987
	243.5	24	25.5	7.92778	4.58496	4.67243
	206	83.5	12	7.6865	6.3837	3.58496
	106.5	89	19	6.73471	6.47573	4.24793
	63.5	19.5	21.5	5.98868	4.2854	4.42626
	32	279	24	5	8.12412	4.58496
	96	25.5	77	6.58496	4.67243	6.26679
	60	16	46	5.90689	4	5.52356
	249.5	83.5	80.5	7.9629	6.3837	6.33092
	73	11.5	37	6.18982	3.52356	5.20945
	296	32	23.5	8.20945	5	4.55459
	175.5	9.5	128	7.45533	3.24793	7
	108	6.5	23	6.75489	2.70044	4.52356
	224.5	26.5	16	7.81057	4.72792	4
	220	49	2.5	7.78136	5.61471	1.32193
	219.5	27	77	7.77808	4.75489	6.26679
	285.5	76.5	17	8.15735	6.25739	4.08746
	84	14.5	145	6.39232	3.85798	7.17991
	146	53.5	25	7.18982	5.74147	4.64386
	73.5	100.5	4.5	6.19967	6.65105	2.16993
	253.5	58	10.5	7.98584	5.85798	3.39232
		41.5	43		5.37504	5.42626
		181	140.5		7.49985	7.13443
		25.5	93.5		4.67243	6.54689
		134.5	29.5		7.07146	4.88264
		14.5	118		3.85798	6.88264
		5.5	53.5		2.45943	5.74147
		22	25.5		4.45943	4.67243
		27	44.5		4.75489	5.47573
		291	28.5		8.18488	4.83289
		18.5	32		4.20945	5
		93	50.5		6.53916	5.65821
		13	43		3.70044	5.42626
		15	50		3.90689	5.64386
		78.5	17.5		6.29462	4.12928
		25.5	32.5		4.67243	5.02237
		27	22.5		4.75489	4.49185
		58	8.5		5.85798	3.08746
		37	23		5.20945	4.52356
		21	18		4.39232	4.16993
		2	83.5		1	6.3837
		49.5	40.5		5.62936	5.33985
		37.5	280		5.22882	8.12928
		163.5	47		7.35315	5.55459
		103	49.5		6.6865	5.62936
		35.5	35.5		5.14975	5.14975
		32.5	37.5		5.02237	5.22882
		17.5	252		4.12928	7.97728
		56	29.5		5.80735	4.88264
		33.5	73.5		5.06609	6.19967
		28.5	58		4.83289	5.85798
		9.5	88		3.24793	6.45943
		16.5	35		4.04439	5.12928
		42	57		5.39232	5.83289
		70	78.5		6.12928	6.29462
		87	167		6.44294	7.3837
		37	53		5.20945	5.72792
		11	29.5		3.45943	4.88264
		21.5	272		4.42626	8.08746
		6	318		2.58496	8.31288
		258.5	23		8.01402	4.52356
		92.5	22.5		6.53138	4.49185
		29.5	213		4.88264	7.73471
		20	15.5		4.32193	3.9542
		109.5	46		6.77479	5.52356
		47.5	32.5		5.56986	5.02237
		47.5	31		5.56986	4.9542
		86	35.5		6.42626	5.14975
		11	48		3.45943	5.58496
		173	28		7.43463	4.80735
		130.5	158		7.02791	7.30378
		265	137		8.04985	7.09803
		19.5	123		4.2854	6.94251
		88	35		6.45943	5.12928
		23.5	230.5		4.55459	7.84862
		47	33.5		5.55459	5.06609
		10.5	79.5		3.39232	6.31288
		85.5	36		6.41785	5.16993
		8.5	154.5		3.08746	7.27146
		75.5	68		6.2384	6.08746
		71	104.5		6.14975	6.70736
		47	133		5.55459	7.05528
		68.5	28.5		6.09803	4.83289
		63.5	103		5.98868	6.6865
		32	72.5		5	6.17991
		35.5	62		5.14975	5.9542
		208	69.5		7.70044	6.11894
		127	55.5		6.98868	5.79442
		50.5	15.5		5.65821	3.9542
		7	14.5		2.80735	3.85798
		3.5	68		1.80735	6.08746
		3	8.5		1.58496	3.08746
		78.5	18		6.29462	4.16993
		11.5	16.5		3.52356	4.04439
		261.5	10		8.03067	3.32193
		89	11.5		6.47573	3.52356
		18.5	17		4.20945	4.08746
		40.5	10		5.33985	3.32193
		128.5	55.5		7.00562	5.79442
		71.5	82		6.15987	6.35755
		28	7		4.80735	2.80735
		169.5	14.5		7.40514	3.85798
		141.5	14		7.14466	3.80735
		13	37.5		3.70044	5.22882
		9.5	3.5		3.24793	1.80735
		80.5	46		6.33092	5.52356
		128	66		7	6.04439
		48.5	66		5.59991	6.04439
		14.5	61.5		3.85798	5.94251
		22	3.5		4.45943	1.80735
		80.5	25		6.33092	4.64386
		16.5	89		4.04439	6.47573
		45.5	30		5.50779	4.90689
		157	11		7.29462	3.45943
		18.5	26.5		4.20945	4.72792
		119.5	9		6.90087	3.16993
		127	11.5		6.98868	3.52356
		117	11.5		6.87036	3.52356
		111.5	14		6.8009	3.80735
		16.5	118.5		4.04439	6.88874
		71.5	84.5		6.15987	6.40088
		40.5	5		5.33985	2.32193
		29	131.5		4.85798	7.03892
		55.5	34.5		5.79442	5.10852
		59	6.5		5.88264	2.70044
		12	12		3.58496	3.58496
		88	25		6.45943	4.64386
		14	29.5		3.80735	4.88264
		37	18		5.20945	4.16993
		80.5	14		6.33092	3.80735
		31	8		4.9542	3
		49	77		5.61471	6.26679
		25.5	149.5		4.67243	7.224
		129	18		7.01123	4.16993
		39	2.5		5.2854	1.32193
		47	40.5		5.55459	5.33985
		44.5	6.5		5.47573	2.70044
		8.5	29		3.08746	4.85798
		62	24.5		5.9542	4.61471
		41.5	17.5		5.37504	4.12928
		164	7		7.35755	2.80735
		61.5	8		5.94251	3
		31.5	2		4.97728	1
		88.5	30		6.46761	4.90689
		40.5	3		5.33985	1.58496
		21.5	167		4.42626	7.3837
		46	37		5.52356	5.20945
		53.5	19		5.74147	4.24793
		109	17.5		6.76818	4.12928
		83	9.5		6.37504	3.24793
		33.5	7		5.06609	2.80735
		79.5	136.5		6.31288	7.09276
		18	26.5		4.16993	4.72792
		291.5	59.5		8.18735	5.89482
		135.5	60.5		7.08215	5.91886
		15.5	8		3.9542	3
		11.5	61.5		3.52356	5.94251
		34	20.5		5.08746	4.35755
		90.5	21		6.49985	4.39232
		17	166.5		4.08746	7.37938
		59	46		5.88264	5.52356
		19	9		4.24793	3.16993
		51.5	24.5		5.6865	4.61471
		34	79		5.08746	6.30378
		52	52		5.70044	5.70044
		64	36		6	5.16993
		4.5	36.5		2.16993	5.18982
		6	32		2.58496	5
		9	284.5		3.16993	8.15228
		12	16		3.58496	4
		41.5	142		5.37504	7.14975
		34	228.5		5.08746	7.83605
		17.5	42		4.12928	5.39232
		163.5	40		7.35315	5.32193
		6	23		2.58496	4.52356
		22	3.5		4.45943	1.80735
		15.5	53		3.9542	5.72792
		101.5	68		6.66534	6.08746
		128	52		7	5.70044
		6	25.5		2.58496	4.67243
		6	7		2.58496	2.80735
		13.5	37		3.75489	5.20945
		318	43		8.31288	5.42626
		125.5	56		6.97154	5.80735
		98	147.5		6.61471	7.20457
		170.5	43		7.41363	5.42626
		35.5	143		5.14975	7.15987
		58.5	142		5.87036	7.14975
		52	12.5		5.70044	3.64386
		305	16		8.25267	4
		130	37.5		7.02237	5.22882
		174.5	63.5		7.44708	5.98868
		115	22.5		6.84549	4.49185
		51	42		5.67243	5.39232
		66	90.5		6.04439	6.49985
		27	29.5		4.75489	4.88264
		92.5	22		6.53138	4.45943
		57.5	16		5.84549	4
		38.5	21		5.26679	4.39232
		50	59.5		5.64386	5.89482
		18.5	69.5		4.20945	6.11894
		50.5	55.5		5.65821	5.79442
		171	240.5		7.41785	7.90989
		145.5	155.5		7.18488	7.28077
		78	155.5		6.2854	7.28077
		140.5	62.5		7.13443	5.96578
		118	59.5		6.88264	5.89482
		127.5	30.5		6.99435	4.93074
		155.5	34.5		7.28077	5.10852
		115	81		6.84549	6.33985
		50.5	9.5		5.65821	3.24793
		15	28.5		3.90689	4.83289
		83	128.5		6.37504	7.00562
		52	10		5.70044	3.32193
		59	52.5		5.88264	5.71425
		29	327		4.85798	8.35315
		80.5	18		6.33092	4.16993
		21.5	114.5		4.42626	6.8392
		25.5	37.5		4.67243	5.22882
		343	97.5		8.42206	6.60733
		204.5	35		7.67596	5.12928
		58.5	40.5		5.87036	5.33985
		108.5	37.5		6.76155	5.22882
		118	213.5		6.88264	7.73809
		76	202		6.24793	7.65821
		153	144.5		7.25739	7.17493
		66	26		6.04439	4.70044
		273	189.5		8.09276	7.56605
		40.5	14.5		5.33985	3.85798
		166.5	24.5		7.37938	4.61471
		129.5	90		7.01681	6.49185
		133	17		7.05528	4.08746
		89	33.5		6.47573	5.06609
		127	17		6.98868	4.08746
		319	98		8.31741	6.61471
		138.5	45.5		7.11374	5.50779
		168	49.5		7.39232	5.62936
		316	27		8.30378	4.75489
		120.5	14.5		6.91289	3.85798
		87	32		6.44294	5
		114	50.5		6.83289	5.65821
		245.5	41.5		7.93958	5.37504
		136.5	2		7.09276	1
		163.5	28		7.35315	4.80735
		38.5	5.5		5.26679	2.45943
		55.5	5.5		5.79442	2.45943
		55.5	40		5.79442	5.32193
		26.5	5		4.72792	2.32193
		206	22.5		7.6865	4.49185
		21.5	7.5		4.42626	2.90689
		111.5	51.5		6.8009	5.6865
		68.5	70		6.09803	6.12928
		60.5	99.5		5.91886	6.63662
		53	72		5.72792	6.16993
		101	86.5		6.65821	6.43463
		164.5	189		7.36194	7.56224
		100	135		6.64386	7.07682
		154.5	24		7.27146	4.58496
		15.5	207		3.9542	7.69349
		98.5	62		6.62205	5.9542
		136.5	23.5		7.09276	4.55459
		74	40		6.20945	5.32193
		45.5	174.5		5.50779	7.44708
			30			4.90689
			162.5			7.3443
			139.5			7.12412
			40			5.32193
			14			3.80735
			162.5			7.3443
			17			4.08746
			59.5			5.89482
			215			7.74819
			66.5			6.05528
			215			7.74819
			119.5			6.90087
			20			4.32193
			64			6
			57			5.83289
			124			6.9542
			11.5			3.52356
			42			5.39232
			93.5			6.54689
			58.5			5.87036
			51.5			5.6865
			54.5			5.76818
			33			5.04439
			57			5.83289
			43			5.42626
			42.5			5.40939
			35			5.12928
			64.5			6.01123
			53.5			5.74147
			240.5			7.90989
			32.5			5.02237
			262.5			8.03617
			25			4.64386
			152			7.24793
			96			6.58496
			42.5			5.40939
			24.5			4.61471
			172.5			7.43045
			35			5.12928
			144.5			7.17493
			58			5.85798
			46			5.52356
			206			7.6865
			16			4
			11			3.45943
			45.5			5.50779
			37			5.20945
			31			4.9542
			217			7.76155
			206			7.6865
			333.5			8.38154
			96			6.58496
			65.5			6.03342
			58			5.85798
			75			6.22882
			52			5.70044
			34.5			5.10852
			162			7.33985
			42			5.39232
			29.5			4.88264
			202			7.65821
			8.5			3.08746
			24			4.58496
			45.5			5.50779
			25.5			4.67243
			107			6.74147
			160.5			7.32643
			63			5.97728

## Sheet: Figure3c
	Eviction time			Eviction time Log2 Transformed
[ATP] (uM)	0.5	5	100	0.5	5	100
	4	6.5	1	2	2.70044	0
	5	4.5	3	2.32193	2.16993	1.58496
	1.5	2.5	1.5	0.584963	1.32193	0.584963
	2	3	2.5	1	1.58496	1.32193
	2	2.5	2.5	1	1.32193	1.32193
	10.5	1.5	1.5	3.39232	0.584963	0.584963
	3.5	2.5	3	1.80735	1.32193	1.58496
	4.5	2	2.5	2.16993	1	1.32193
	4	2.5	2	2	1.32193	1
	6	2	2.5	2.58496	1	1.32193
	3	4	1	1.58496	2	0
	6	2.5	2.5	2.58496	1.32193	1.32193
	5	5.5	1.5	2.32193	2.45943	0.584963
	2	2	1	1	1	0
	2.5	2.5	1	1.32193	1.32193	0
	3.5	4.5	2	1.80735	2.16993	1
	3.5	6.5	2.5	1.80735	2.70044	1.32193
	6.5	4	2	2.70044	2	1
	0.5	5	5	-1	2.32193	2.32193
	3	0.5	4.5	1.58496	-1	2.16993
	8.5	6.5	1.5	3.08746	2.70044	0.584963
	5	1.5	2	2.32193	0.584963	1
	1.5	7.5	1	0.584963	2.90689	0
	1.5	2.5	4	0.584963	1.32193	2
	5.5	4	2	2.45943	2	1
	3.5	1.5	1	1.80735	0.584963	0
	0.5	5	4.5	-1	2.32193	2.16993
	2.5	2	3	1.32193	1	1.58496
	6.5	4	3	2.70044	2	1.58496
	4	1	3.5	2	0	1.80735
	3.5	1.5	1.5	1.80735	0.584963	0.584963
	2	6.5	2.5	1	2.70044	1.32193
	4.5	4.5	10	2.16993	2.16993	3.32193
	1.5	4	7	0.584963	2	2.80735
	1	3	3	0	1.58496	1.58496
	5	3.5	2	2.32193	1.80735	1
	4	1.5	2.5	2	0.584963	1.32193
	1	2	5.5	0	1	2.45943
	2	1	2	1	0	1
	1.5	4	3.5	0.584963	2	1.80735
	1	2	2.5	0	1	1.32193
	7	4.5	1	2.80735	2.16993	0
	1	4	1.5	0	2	0.584963
	1.5	2.5	2.5	0.584963	1.32193	1.32193
	3.5	4	2	1.80735	2	1
	2	2.5	1	1	1.32193	0
	2.5	2	3	1.32193	1	1.58496
	2	2	3	1	1	1.58496
	3.5	3.5	2.5	1.80735	1.80735	1.32193
	2	7.5	1.5	1	2.90689	0.584963
	1.5	2	2.5	0.584963	1	1.32193
	4	4	3.5	2	2	1.80735
	3	4.5	2	1.58496	2.16993	1
	4	3.5	1.5	2	1.80735	0.584963
	6	4.5	3	2.58496	2.16993	1.58496
	3.5	3.5	2	1.80735	1.80735	1
	3.5	5.5	2	1.80735	2.45943	1
	7	2	5	2.80735	1	2.32193
	3.5	4.5	4	1.80735	2.16993	2
	0.5	4	5	-1	2	2.32193
	1.5	3	2.5	0.584963	1.58496	1.32193
	3.5	3	1.5	1.80735	1.58496	0.584963
	3.5	5	2.5	1.80735	2.32193	1.32193
	2.5	3	0.5	1.32193	1.58496	-1
	9	2	3.5	3.16993	1	1.80735
	2.5	5	3.5	1.32193	2.32193	1.80735
	4.5	3	1.5	2.16993	1.58496	0.584963
	4	4	2.5	2	2	1.32193
	2	4	4	1	2	2
	6	2	3.5	2.58496	1	1.80735
	2	3	2.5	1	1.58496	1.32193
	4.5	3.5	5.5	2.16993	1.80735	2.45943
	2.5	2.5	1.5	1.32193	1.32193	0.584963
	2.5	3.5	4	1.32193	1.80735	2
	1.5	3	2.5	0.584963	1.58496	1.32193
	3	5	8	1.58496	2.32193	3
	2.5	4.5	2	1.32193	2.16993	1
	5	1	2	2.32193	0	1
	2.5	7	4	1.32193	2.80735	2
	1.5	6	4	0.584963	2.58496	2
	3.5	1	2	1.80735	0	1
	2.5	6	2	1.32193	2.58496	1
	4	8	4.5	2	3	2.16993
	3.5	1.5	5.5	1.80735	0.584963	2.45943
	5.5	1	1.5	2.45943	0	0.584963
	2.5	1	4.5	1.32193	0	2.16993
	6	4	1.5	2.58496	2	0.584963
	1.5	4	3.5	0.584963	2	1.80735
	3.5	6	1	1.80735	2.58496	0
	1	3	3.5	0	1.58496	1.80735
	2	3.5	5.5	1	1.80735	2.45943
	3	2	3	1.58496	1	1.58496
	5	3.5	2.5	2.32193	1.80735	1.32193
	2.5	4	4	1.32193	2	2
	1.5	3	1	0.584963	1.58496	0
	1.5	1.5	4	0.584963	0.584963	2
	2.5	2.5	2	1.32193	1.32193	1
	9.5	3.5	1	3.24793	1.80735	0
	2	2	2.5	1	1	1.32193
	1	1.5	7	0	0.584963	2.80735
	1	1	2	0	0	1
	3.5	9	2	1.80735	3.16993	1
	2	3.5	1	1	1.80735	0
	3	3.5	4.5	1.58496	1.80735	2.16993
	2	2.5	3	1	1.32193	1.58496
	4.5	1.5	2	2.16993	0.584963	1
	4.5	4	2	2.16993	2	1
	2	2	3.5	1	1	1.80735
	2.5	3	8	1.32193	1.58496	3
	1.5	3	3	0.584963	1.58496	1.58496
	10	1.5	2.5	3.32193	0.584963	1.32193
	2	2	4	1	1	2
	2	4	2.5	1	2	1.32193
	2	5.5	3.5	1	2.45943	1.80735
	1.5	2	7.5	0.584963	1	2.90689
	1.5	4	2	0.584963	2	1
	3	2.5	2	1.58496	1.32193	1
	4	2	6	2	1	2.58496
	4	2	7	2	1	2.80735
	5.5	2	2	2.45943	1	1
	3	4	1.5	1.58496	2	0.584963
	2	6	2	1	2.58496	1
	3	2	0.5	1.58496	1	-1
	2.5	1.5	3.5	1.32193	0.584963	1.80735
	5	5.5	2.5	2.32193	2.45943	1.32193
	2.5	4	2.5	1.32193	2	1.32193
	2.5	5.5	10.5	1.32193	2.45943	3.39232
	3	1.5	1	1.58496	0.584963	0
	2.5	1.5	1.5	1.32193	0.584963	0.584963
	4	2.5	3	2	1.32193	1.58496
	2.5	1	1.5	1.32193	0	0.584963
	4	5	2	2	2.32193	1
	2	2.5	2	1	1.32193	1
	2.5	1.5	2	1.32193	0.584963	1
	4	3.5	2	2	1.80735	1
	3.5	1.5	1.5	1.80735	0.584963	0.584963
	5	2	3.5	2.32193	1	1.80735
	1.5	1.5	2	0.584963	0.584963	1
	5	3	1.5	2.32193	1.58496	0.584963
	2.5	5	4.5	1.32193	2.32193	2.16993
	4	2	2.5	2	1	1.32193
	4.5	4.5	7.5	2.16993	2.16993	2.90689
	2	6	6.5	1	2.58496	2.70044
	2	5	4	1	2.32193	2
	5	2.5	2	2.32193	1.32193	1
	3.5	2	4	1.80735	1	2
	4.5	4.5	2.5	2.16993	2.16993	1.32193
	3	1.5	4	1.58496	0.584963	2
	5	2.5	3.5	2.32193	1.32193	1.80735
	5	2.5	2	2.32193	1.32193	1
	3.5	1.5	3.5	1.80735	0.584963	1.80735
	3.5	5.5	2.5	1.80735	2.45943	1.32193
	4	3.5	5	2	1.80735	2.32193
	2	4	3.5	1	2	1.80735
	4.5	2.5	5.5	2.16993	1.32193	2.45943
	4.5	1.5	1.5	2.16993	0.584963	0.584963
	2.5	4.5	2.5	1.32193	2.16993	1.32193
	4	2	1	2	1	0
	1	1.5	6	0	0.584963	2.58496
	2.5	1	2.5	1.32193	0	1.32193
	7	1	1.5	2.80735	0	0.584963
	8.5	1.5	3.5	3.08746	0.584963	1.80735
	5.5	9	2.5	2.45943	3.16993	1.32193
	5	2	16.5	2.32193	1	4.04439
	1.5	1.5	4.5	0.584963	0.584963	2.16993
	2	4	1.5	1	2	0.584963
	3.5	4.5	3	1.80735	2.16993	1.58496
	1.5	4.5	2	0.584963	2.16993	1
	3.5	4.5	1.5	1.80735	2.16993	0.584963
	3	3.5	2.5	1.58496	1.80735	1.32193
	2.5	1	2	1.32193	0	1
	2	2	1.5	1	1	0.584963
	3.5	3	1	1.80735	1.58496	0
	2	4.5	1	1	2.16993	0
	8.5	2.5	2	3.08746	1.32193	1
	3	3.5	3	1.58496	1.80735	1.58496
	1.5	3	3.5	0.584963	1.58496	1.80735
	2.5	4.5	2	1.32193	2.16993	1
	5.5	4.5	1.5	2.45943	2.16993	0.584963
	2	8	2	1	3	1
	5.5	3.5	1	2.45943	1.80735	0
	3.5	2.5	1.5	1.80735	1.32193	0.584963
	2	6.5	2.5	1	2.70044	1.32193
	3	3.5	2.5	1.58496	1.80735	1.32193
	3	2	2.5	1.58496	1	1.32193
	6.5	2	2.5	2.70044	1	1.32193
	2	4.5	2	1	2.16993	1
	1.5	3.5	3	0.584963	1.80735	1.58496
	2.5	4	1.5	1.32193	2	0.584963
	15	2.5	3.5	3.90689	1.32193	1.80735
	2.5	2.5	3	1.32193	1.32193	1.58496
	1.5	2	4	0.584963	1	2
	3	3	3	1.58496	1.58496	1.58496
	1.5	2.5	3.5	0.584963	1.32193	1.80735
	2.5	2	3	1.32193	1	1.58496
	2	1.5	0.5	1	0.584963	-1
	1	2.5	1.5	0	1.32193	0.584963
	8.5	1.5	1.5	3.08746	0.584963	0.584963
	5	2	2.5	2.32193	1	1.32193
	6	6.5	1	2.58496	2.70044	0
	4	2.5	1.5	2	1.32193	0.584963
	3	3.5	1.5	1.58496	1.80735	0.584963
	2.5	2.5	4	1.32193	1.32193	2
	1.5	10.5	2	0.584963	3.39232	1
	1.5	6.5	2	0.584963	2.70044	1
	1.5	2	1.5	0.584963	1	0.584963
	0.5	1	7.5	-1	0	2.90689
	8.5	7.5	3	3.08746	2.90689	1.58496
	7.5	3.5	8.5	2.90689	1.80735	3.08746
	55	3	3.5	5.78136	1.58496	1.80735
	2.5	2.5	2.5	1.32193	1.32193	1.32193
	3.5	4	4	1.80735	2	2
	1.5	0.5	3	0.584963	-1	1.58496
	4	3	3	2	1.58496	1.58496
	2	2.5	2	1	1.32193	1
	3	2.5	3	1.58496	1.32193	1.58496
	2.5	4.5	2.5	1.32193	2.16993	1.32193
	2	3.5	2.5	1	1.80735	1.32193
	4	3	1.5	2	1.58496	0.584963
	3.5	2.5	4.5	1.80735	1.32193	2.16993
	2.5	7	2.5	1.32193	2.80735	1.32193
	2.5	8	1	1.32193	3	0
	1.5	5	1	0.584963	2.32193	0
	2.5	6	3.5	1.32193	2.58496	1.80735
	3	2.5	3.5	1.58496	1.32193	1.80735
	2	1.5	6.5	1	0.584963	2.70044
	2.5	2.5	2.5	1.32193	1.32193	1.32193
	17.5	2.5	2.5	4.12928	1.32193	1.32193
	2.5	1.5	5	1.32193	0.584963	2.32193
	2	2	2.5	1	1	1.32193
	4.5	5	3	2.16993	2.32193	1.58496
	2	2	3	1	1	1.58496
	14	5	2.5	3.80735	2.32193	1.32193
	5	2.5	2.5	2.32193	1.32193	1.32193
	2.5	0.5	6	1.32193	-1	2.58496
	2	3.5	3.5	1	1.80735	1.80735
	3.5	3	3	1.80735	1.58496	1.58496
	2.5	3	2.5	1.32193	1.58496	1.32193
	2	4	3.5	1	2	1.80735
	3.5	3	2	1.80735	1.58496	1
	3.5	1.5	2	1.80735	0.584963	1
	5	3	5	2.32193	1.58496	2.32193
	4	2.5	5.5	2	1.32193	2.45943
	2.5	1.5	5	1.32193	0.584963	2.32193
	1	2.5	6.5	0	1.32193	2.70044
	8.5	2.5	1	3.08746	1.32193	0
	2	3.5	2.5	1	1.80735	1.32193
	1.5	1.5	4.5	0.584963	0.584963	2.16993
	4	4.5	6.5	2	2.16993	2.70044
	2.5	3.5	2.5	1.32193	1.80735	1.32193
	2	5.5	3	1	2.45943	1.58496
	5	3	5	2.32193	1.58496	2.32193
	3.5	2.5	2	1.80735	1.32193	1
	2.5	3	6.5	1.32193	1.58496	2.70044
	1.5	1.5	1.5	0.584963	0.584963	0.584963
	2.5	3.5	3	1.32193	1.80735	1.58496
	4.5	3	4	2.16993	1.58496	2
	2	4	2	1	2	1
	2	4	2.5	1	2	1.32193
	1.5	3	6	0.584963	1.58496	2.58496
	2	3.5	3	1	1.80735	1.58496
	1.5	3	3	0.584963	1.58496	1.58496
	2.5	3.5	1	1.32193	1.80735	0
	2	1.5	4	1	0.584963	2
	1.5	4.5	5	0.584963	2.16993	2.32193
	3	5.5	1.5	1.58496	2.45943	0.584963
	3	7.5	3	1.58496	2.90689	1.58496
	2	1.5	2	1	0.584963	1
	5.5	4.5	4	2.45943	2.16993	2
	2.5	4	4.5	1.32193	2	2.16993
	1.5	7	3	0.584963	2.80735	1.58496
	2	7	1	1	2.80735	0
	2.5	2.5	2.5	1.32193	1.32193	1.32193
	2.5	3.5	2.5	1.32193	1.80735	1.32193
	7.5	3.5	4.5	2.90689	1.80735	2.16993
	3	3.5	3.5	1.58496	1.80735	1.80735
	2	2.5	2	1	1.32193	1
	4.5	2	2.5	2.16993	1	1.32193
	2.5	6.5	1.5	1.32193	2.70044	0.584963
	2	3.5	1.5	1	1.80735	0.584963
	4	2.5	2	2	1.32193	1
	2.5	4	3	1.32193	2	1.58496
	3.5	2	1.5	1.80735	1	0.584963
	4.5	2.5	2.5	2.16993	1.32193	1.32193
	1.5	1.5	3.5	0.584963	0.584963	1.80735
	7.5	3	2.5	2.90689	1.58496	1.32193
	5	6	3	2.32193	2.58496	1.58496
	1.5	4.5	2	0.584963	2.16993	1
	2	3	2.5	1	1.58496	1.32193
	2.5	5.5	2	1.32193	2.45943	1
	2.5	3	5	1.32193	1.58496	2.32193
	5.5	7	4.5	2.45943	2.80735	2.16993
	2.5	5.5	2.5	1.32193	2.45943	1.32193
	3	5	2.5	1.58496	2.32193	1.32193
	3.5	2	2.5	1.80735	1	1.32193
	6	2.5	4	2.58496	1.32193	2
	1.5	3	4	0.584963	1.58496	2
	4.5	2	2.5	2.16993	1	1.32193
	2	2.5	2.5	1	1.32193	1.32193
	2.5	2.5	2.5	1.32193	1.32193	1.32193
	3	2	1.5	1.58496	1	0.584963
	2.5	5.5	4.5	1.32193	2.45943	2.16993
	2	2.5	4.5	1	1.32193	2.16993
	2.5	4	1.5	1.32193	2	0.584963
	3.5	2	4	1.80735	1	2
	1.5	5	3	0.584963	2.32193	1.58496
	2.5	2.5	6.5	1.32193	1.32193	2.70044
	2	3	2.5	1	1.58496	1.32193
	3.5	3.5	1.5	1.80735	1.80735	0.584963
	1.5	6.5	1.5	0.584963	2.70044	0.584963
	5.5	3.5	2	2.45943	1.80735	1
	4	3	2	2	1.58496	1
	4	3.5	3	2	1.80735	1.58496
	2	1.5	2	1	0.584963	1
	3	7	3	1.58496	2.80735	1.58496
	2.5	9.5	1.5	1.32193	3.24793	0.584963
	3.5	7	4	1.80735	2.80735	2
	2	4.5	2	1	2.16993	1
	4	1.5	2	2	0.584963	1
	1.5	5	6	0.584963	2.32193	2.58496
	1.5	3	2.5	0.584963	1.58496	1.32193
	4.5	6	3.5	2.16993	2.58496	1.80735
	2	9.5	8	1	3.24793	3
	4	1	3	2	0	1.58496
	2	1.5	4	1	0.584963	2
		2	4.5		1	2.16993
		2	2		1	1
		4	1.5		2	0.584963
		5	3.5		2.32193	1.80735
		2.5	2.5		1.32193	1.32193
		6	3.5		2.58496	1.80735
		2	1.5		1	0.584963
		5	1.5		2.32193	0.584963
		2	4		1	2
		1.5	1.5		0.584963	0.584963
		4	7		2	2.80735
		1.5	2		0.584963	1
		2.5	3		1.32193	1.58496
		6	4.5		2.58496	2.16993
		2.5	2.5		1.32193	1.32193
		5	4.5		2.32193	2.16993
		3	4		1.58496	2
		1.5	5		0.584963	2.32193
		3.5	5.5		1.80735	2.45943
		2.5	4.5		1.32193	2.16993
		3	1.5		1.58496	0.584963
		2.5	1		1.32193	0
		2	2.5		1	1.32193
		3	4		1.58496	2
		4.5	4		2.16993	2
		1.5	3.5		0.584963	1.80735
		4	3.5		2	1.80735
		4	5		2	2.32193
		2.5	2		1.32193	1
		1.5	3		0.584963	1.58496
		2.5	2.5		1.32193	1.32193
		2.5	3		1.32193	1.58496
		5.5	1.5		2.45943	0.584963
		3.5	2.5		1.80735	1.32193
		2	2.5		1	1.32193
		2	2		1	1
		4	3.5		2	1.80735
		2	3		1	1.58496
		2.5	2		1.32193	1
		2.5	2		1.32193	1
		3.5	2.5		1.80735	1.32193
		2.5	5		1.32193	2.32193
		6	6.5		2.58496	2.70044
		3	6.5		1.58496	2.70044
		4.5	2		2.16993	1
		2	6		1	2.58496
		2.5	1.5		1.32193	0.584963
		3.5	2.5		1.80735	1.32193
		2.5	2		1.32193	1
		5	5.5		2.32193	2.45943
		3.5	4		1.80735	2
		2.5	3		1.32193	1.58496
		2	2		1	1
		2.5	6.5		1.32193	2.70044
		2.5	2.5		1.32193	1.32193
		4	3		2	1.58496
		4.5	2		2.16993	1
		4.5	3.5		2.16993	1.80735
		4.5	5		2.16993	2.32193
		2	2.5		1	1.32193
		1.5	2		0.584963	1
		8.5	2		3.08746	1
		2.5	2.5		1.32193	1.32193
		2.5	2		1.32193	1
		1.5	5		0.584963	2.32193
		2	1.5		1	0.584963
		3.5	2		1.80735	1
		5	2.5		2.32193	1.32193
		2	2.5		1	1.32193
		5	2		2.32193	1
		1.5	4		0.584963	2
		2	1.5		1	0.584963
		2.5	1		1.32193	0
		5	4		2.32193	2
		2.5	1		1.32193	0
		3	2		1.58496	1
		2.5	2.5		1.32193	1.32193
		4.5	5		2.16993	2.32193
		4	4.5		2	2.16993
		3	6		1.58496	2.58496
		3.5	3.5		1.80735	1.80735
		4	2.5		2	1.32193
		2.5	2		1.32193	1
		4.5	2.5		2.16993	1.32193
		1	1.5		0	0.584963
		5	5		2.32193	2.32193
		3.5	5		1.80735	2.32193
		2.5	2		1.32193	1
		5	1.5		2.32193	0.584963
		1.5	3.5		0.584963	1.80735
		3	2		1.58496	1
		3.5	4		1.80735	2
		6.5	1		2.70044	0
		3	3		1.58496	1.58496
		3.5	2.5		1.80735	1.32193
		29	1		4.85798	0
		4	2.5		2	1.32193
		2.5	2		1.32193	1
		2.5	3		1.32193	1.58496
		2	2.5		1	1.32193
		5	3.5		2.32193	1.80735
		3	2		1.58496	1
		5	2.5		2.32193	1.32193
		1.5	1		0.584963	0
		4.5	5		2.16993	2.32193
		3.5	2		1.80735	1
		1.5	2.5		0.584963	1.32193
		3.5	0.5		1.80735	-1
		2.5	1		1.32193	0
		3.5	2		1.80735	1
		2	3		1	1.58496
		5	1		2.32193	0
		1.5	1.5		0.584963	0.584963
		3	4		1.58496	2
		3.5	3.5		1.80735	1.80735
		4.5	3.5		2.16993	1.80735
		5	1		2.32193	0
		1	1		0	0
		7.5	4.5		2.90689	2.16993
		1.5	4.5		0.584963	2.16993
		7	4.5		2.80735	2.16993
		4.5	2.5		2.16993	1.32193
		2	5		1	2.32193
		1.5	2		0.584963	1
		4	1		2	0
		2.5	2.5		1.32193	1.32193
		3	1.5		1.58496	0.584963
		2	5		1	2.32193
		5.5	2		2.45943	1
		1	2		0	1
		2.5	3		1.32193	1.58496
		3	1.5		1.58496	0.584963
		4	5.5		2	2.45943
		4	1.5		2	0.584963
		4	1.5		2	0.584963
		2.5	3.5		1.32193	1.80735
		1.5	2.5		0.584963	1.32193
		2.5	1		1.32193	0
		2.5	2.5		1.32193	1.32193
		2	3.5		1	1.80735
		4.5	1.5		2.16993	0.584963
		1.5	3.5		0.584963	1.80735
		2	2		1	1
		3.5	2		1.80735	1
		4	4.5		2	2.16993
		2.5	3		1.32193	1.58496
		5.5	2.5		2.45943	1.32193
		2	2.5		1	1.32193
		2	2		1	1
		6.5	4		2.70044	2
		5	2.5		2.32193	1.32193
		6	2.5		2.58496	1.32193
		2.5	4.5		1.32193	2.16993
		2.5	3		1.32193	1.58496
		2	2.5		1	1.32193
		1.5	4		0.584963	2
		4	5		2	2.32193
		6.5	3		2.70044	1.58496
		3	1.5		1.58496	0.584963
		7	2.5		2.80735	1.32193
		3	3.5		1.58496	1.80735
		2.5	2		1.32193	1
		5	4.5		2.32193	2.16993
		7.5	3.5		2.90689	1.80735
		3	1.5		1.58496	0.584963
		2.5	2.5		1.32193	1.32193
		2	1.5		1	0.584963
		1	7		0	2.80735
		2	2.5		1	1.32193
		2.5	3		1.32193	1.58496
		2.5	2.5		1.32193	1.32193
		9.5	2		3.24793	1
		5.5	4		2.45943	2
		2.5	5.5		1.32193	2.45943
		2	1		1	0
		8.5	1.5		3.08746	0.584963
		4	2		2	1
		6.5	3.5		2.70044	1.80735
		8.5	4		3.08746	2
		1	2.5		0	1.32193
		1.5	3		0.584963	1.58496
		1.5	4		0.584963	2
		3	1.5		1.58496	0.584963
		2.5	2		1.32193	1
		1.5	2		0.584963	1
		2	5.5		1	2.45943
		3	7		1.58496	2.80735
		5.5	6		2.45943	2.58496
		2.5	4		1.32193	2
		5	1		2.32193	0
		3	3.5		1.58496	1.80735
		1.5	4.5		0.584963	2.16993
		4	2		2	1
		5	4.5		2.32193	2.16993
		2	1		1	0
		7.5	2.5		2.90689	1.32193
		1.5	2.5		0.584963	1.32193
		1.5	5		0.584963	2.32193
		3	1		1.58496	0
		11	4.5		3.45943	2.16993
		2	7.5		1	2.90689
		2.5	2		1.32193	1
		1.5	2.5		0.584963	1.32193
		5.5	10		2.45943	3.32193
		1.5	2.5		0.584963	1.32193
		2	3.5		1	1.80735
		2.5	6		1.32193	2.58496
		4	3.5		2	1.80735
		7	4		2.80735	2
		2	5		1	2.32193
		5	1.5		2.32193	0.584963
		2	2		1	1
		2.5	1		1.32193	0
		2.5	2		1.32193	1
		1	2.5		0	1.32193
		3	1.5		1.58496	0.584963
		4.5	3		2.16993	1.58496
		2.5	1		1.32193	0
		2.5	4.5		1.32193	2.16993
		3	3.5		1.58496	1.80735
		2.5	4		1.32193	2
		5	4.5		2.32193	2.16993
		4.5	3.5		2.16993	1.80735
		2.5	5		1.32193	2.32193
		2.5	4.5		1.32193	2.16993
		2.5	4.5		1.32193	2.16993
		4	3.5		2	1.80735
		3.5	2		1.80735	1
		2	1.5		1	0.584963
		2	3.5		1	1.80735
		7	3		2.80735	1.58496
		2.5	0.5		1.32193	-1
		1.5	3		0.584963	1.58496
		3.5	0.5		1.80735	-1
		3	3		1.58496	1.58496
		2.5	4		1.32193	2
		12.5	3		3.64386	1.58496
		1.5	4		0.584963	2
		4.5	2		2.16993	1
		4.5	5.5		2.16993	2.45943
		2	1.5		1	0.584963
		3	1.5		1.58496	0.584963
			7.5			2.90689
			1.5			0.584963
			2			1
			2			1
			5.5			2.45943
			3.5			1.80735
			1			0
			2.5			1.32193
			1.5			0.584963
			4			2
			1.5			0.584963
			3.5			1.80735
			4.5			2.16993
			2.5			1.32193
			2.5			1.32193
			1			0
			1.5			0.584963
			4			2
			7			2.80735
			2			1
			2			1
			2			1
			5			2.32193
			5			2.32193
			9			3.16993
			1			0
			3.5			1.80735
			2.5			1.32193
			2			1
			6.5			2.70044
			7			2.80735
			2.5			1.32193
			2			1
			4			2
			7			2.80735
			2.5			1.32193
			2.5			1.32193
			9.5			3.24793
			4.5			2.16993
			3.5			1.80735
			2			1
			2.5			1.32193
			2			1
			1.5			0.584963
			1.5			0.584963
			2			1
			6.5			2.70044
			1.5			0.584963
			7.5			2.90689
			11.5			3.52356
			2			1
			0.5			-1
			1.5			0.584963
			4			2
			0.5			-1
			4			2
			4			2
			3			1.58496
			4.5			2.16993
			3.5			1.80735
			3			1.58496
			3.5			1.80735
			3			1.58496
			3			1.58496
			2.5			1.32193
			5.5			2.45943
			4			2
			4.5			2.16993

## Sheet: Figure3d
	Release time			Release time Log2 Transformed
[ATP] (uM)	0.5	5	100	0.5	5	100
	164	5.5	2.5	7.35755	2.45943	1.32193
	7	16.5	206	2.80735	4.04439	7.6865
	10.5	40.5	153.5	3.39232	5.33985	7.26209
	32.5	66.5	7	5.02237	6.05528	2.80735
	14.5	50	1	3.85798	5.64386	0
	2	77	15.5	1	6.26679	3.9542
	12	83.5	0.5	3.58496	6.3837	-1
	246	6.5	2	7.94251	2.70044	1
	53.5	220	4.5	5.74147	7.78136	2.16993
	309	50	208.5	8.27146	5.64386	7.7039
	1.5	140.5	0.5	0.584963	7.13443	-1
	28.5	13.5	7	4.83289	3.75489	2.80735
	311.5	304.5	5	8.28309	8.2503	2.32193
	186.5	26	4	7.54303	4.70044	2
	10.5	18	0.5	3.39232	4.16993	-1
	146.5	39	174.5	7.19476	5.2854	7.44708
	69	69	9	6.10852	6.10852	3.16993
	22.5	2.5	3.5	4.49185	1.32193	1.80735
	54	10.5	3	5.75489	3.39232	1.58496
	291.5	23	8.5	8.18735	4.52356	3.08746
	14.5	8	7.5	3.85798	3	2.90689
	32.5	61	2	5.02237	5.93074	1
	83.5	17.5	0.5	6.3837	4.12928	-1
	206.5	21	13.5	7.69	4.39232	3.75489
	24	4	212	4.58496	2	7.72792
	4	5	2	2	2.32193	1
	17.5	71.5	61.5	4.12928	6.15987	5.94251
	268	6	1	8.06609	2.58496	0
	5.5	114	33.5	2.45943	6.83289	5.06609
	24.5	89	9	4.61471	6.47573	3.16993
	67.5	194	75.5	6.07682	7.59991	6.2384
	133.5	108	11.5	7.0607	6.75489	3.52356
	196	84.5	54	7.61471	6.40088	5.75489
	9.5	92.5	1.5	3.24793	6.53138	0.584963
	9.5	129	16.5	3.24793	7.01123	4.04439
	79.5	0.5	3	6.31288	-1	1.58496
	111.5	90	7.5	6.8009	6.49185	2.90689
	249.5	127	14	7.9629	6.98868	3.80735
	8	63.5	41.5	3	5.98868	5.37504
	81.5	38.5	7	6.34873	5.26679	2.80735
	16	109	27.5	4	6.76818	4.78136
	201	0.5	9.5	7.65105	-1	3.24793
	191.5	48.5	44	7.5812	5.59991	5.45943
	49	20.5	13	5.61471	4.35755	3.70044
	332	155.5	25	8.37504	7.28077	4.64386
	185.5	228	178.5	7.53528	7.83289	7.47978
	289.5	165	34.5	8.17742	7.36632	5.10852
	215	91	27.5	7.74819	6.50779	4.78136
	125.5	95.5	37.5	6.97154	6.57743	5.22882
	32.5	10	0.5	5.02237	3.32193	-1
	149.5	22.5	9.5	7.224	4.49185	3.24793
	4.5	242	26.5	2.16993	7.91886	4.72792
	65.5	146.5	34.5	6.03342	7.19476	5.10852
	232.5	7	12	7.86109	2.80735	3.58496
	30.5	37.5	0.5	4.93074	5.22882	-1
	229.5	47	2.5	7.84235	5.55459	1.32193
	189.5	2.5	3	7.56605	1.32193	1.58496
	189	5.5	14.5	7.56224	2.45943	3.85798
	116.5	79	5	6.86419	6.30378	2.32193
	285	28	11.5	8.15482	4.80735	3.52356
	237.5	3	20	7.89178	1.58496	4.32193
	290	20	2.5	8.17991	4.32193	1.32193
	59.5	27	2	5.89482	4.75489	1
	82.5	1	2.5	6.36632	0	1.32193
	311	6.5	0.5	8.28077	2.70044	-1
	10.5	77	22	3.39232	6.26679	4.45943
	31.5	4.5	185	4.97728	2.16993	7.53138
	270	26.5	1.5	8.07682	4.72792	0.584963
	70.5	292.5	3	6.13955	8.19229	1.58496
	190	13.5	51	7.56986	3.75489	5.67243
	316.5	15	8	8.30606	3.90689	3
	18.5	3	41	4.20945	1.58496	5.35755
	295	12	86	8.20457	3.58496	6.42626
	57	72.5	1.5	5.83289	6.17991	0.584963
	93.5	6.5	4	6.54689	2.70044	2
	52.5	27.5	3	5.71425	4.78136	1.58496
	133	107.5	0.5	7.05528	6.74819	-1
	258.5	317	7	8.01402	8.30834	2.80735
	35	5.5	1.5	5.12928	2.45943	0.584963
	54	2	12.5	5.75489	1	3.64386
	317.5	47.5	3.5	8.31061	5.56986	1.80735
	317.5	8.5	11.5	8.31061	3.08746	3.52356
	299	10	24	8.224	3.32193	4.58496
	25	150	143	4.64386	7.22882	7.15987
	153.5	0.5	13.5	7.26209	-1	3.75489
	205	3	21.5	7.67948	1.58496	4.42626
	136.5	199	256	7.09276	7.63662	8
	30.5	187.5	20	4.93074	7.55075	4.32193
	15.5	86	31.5	3.9542	6.42626	4.97728
	211	19	97.5	7.7211	4.24793	6.60733
	88.5	88	4.5	6.46761	6.45943	2.16993
	81.5	39	45	6.34873	5.2854	5.49185
	192.5	13.5	45	7.58871	3.75489	5.49185
	263	135	18	8.03892	7.07682	4.16993
	64	323.5	68	6	8.33762	6.08746
	80.5	46	261.5	6.33092	5.52356	8.03067
	232	3.5	0.5	7.85798	1.80735	-1
	232.5	10.5	47.5	7.86109	3.39232	5.56986
	134.5	188.5	26	7.07146	7.55842	4.70044
	133	327	5	7.05528	8.35315	2.32193
	17.5	5.5	24	4.12928	2.45943	4.58496
	263.5	93.5	2	8.04166	6.54689	1
	47.5	38	298	5.56986	5.24793	8.21917
	265	121	15.5	8.04985	6.91886	3.9542
	286	14	13.5	8.15987	3.80735	3.75489
	299	98	161.5	8.224	6.61471	7.33539
	247.5	24.5	237.5	7.95128	4.61471	7.89178
	186.5	49	1	7.54303	5.61471	0
	52	130	7	5.70044	7.02237	2.80735
	126.5	310	3	6.98299	8.27612	1.58496
	42.5	108.5	15.5	5.40939	6.76155	3.9542
	47.5	81.5	5	5.56986	6.34873	2.32193
	46	59.5	9	5.52356	5.89482	3.16993
	5	330	18	2.32193	8.36632	4.16993
	258	81	7.5	8.01123	6.33985	2.90689
	265.5	21	15	8.05257	4.39232	3.90689
	12.5	5.5	6.5	3.64386	2.45943	2.70044
	149	71	96	7.21917	6.14975	6.58496
	25	86	119.5	4.64386	6.42626	6.90087
	172.5	71	110	7.43045	6.14975	6.78136
	86	110	41	6.42626	6.78136	5.35755
	273.5	213	7.5	8.0954	7.73471	2.90689
	219	38	20	7.77479	5.24793	4.32193
	29	175	0.5	4.85798	7.45121	-1
	162	19	4.5	7.33985	4.24793	2.16993
	54	153.5	2	5.75489	7.26209	1
	190	18	17.5	7.56986	4.16993	4.12928
	210.5	82	38	7.71768	6.35755	5.24793
	147.5	6.5	9	7.20457	2.70044	3.16993
	225.5	77.5	12.5	7.81698	6.27612	3.64386
	220	148	47.5	7.78136	7.20945	5.56986
	169.5	280.5	5.5	7.40514	8.13186	2.45943
	249	274	151	7.96	8.09803	7.2384
	47	50.5	2.5	5.55459	5.65821	1.32193
	23.5	37	130	4.55459	5.20945	7.02237
	67.5	20.5	161	6.07682	4.35755	7.33092
	264	187.5	48	8.04439	7.55075	5.58496
	148	69	308	7.20945	6.10852	8.26679
	96	25	7.5	6.58496	4.64386	2.90689
	15.5	12	7.5	3.9542	3.58496	2.90689
	68.5	62.5	9.5	6.09803	5.96578	3.24793
	82.5	31.5	0.5	6.36632	4.97728	-1
	130	74	39.5	7.02237	6.20945	5.30378
	58.5	124.5	11	5.87036	6.96	3.45943
	311.5	199.5	31.5	8.28309	7.64024	4.97728
	99.5	87.5	41.5	6.63662	6.45121	5.37504
	163.5	6	89	7.35315	2.58496	6.47573
	117	9	17	6.87036	3.16993	4.08746
	252.5	16.5	3	7.98014	4.04439	1.58496
	134	3.5	9.5	7.06609	1.80735	3.24793
	26	101.5	1	4.70044	6.66534	0
	79.5	270	10	6.31288	8.07682	3.32193
	13	35.5	22.5	3.70044	5.14975	4.49185
	255.5	112.5	262	7.99718	6.81378	8.03342
	282.5	41	7.5	8.14211	5.35755	2.90689
	207	7.5	18.5	7.69349	2.90689	4.20945
	161.5	12	235	7.33539	3.58496	7.87652
	204.5	29	26.5	7.67596	4.85798	4.72792
	51	129.5	7	5.67243	7.01681	2.80735
	62	119.5	0.5	5.9542	6.90087	-1
	125	119.5	103	6.96578	6.90087	6.6865
	233	8.5	5	7.86419	3.08746	2.32193
	200.5	59.5	17	7.64746	5.89482	4.08746
	327.5	22	103	8.35535	4.45943	6.6865
	260	256	13.5	8.02237	8	3.75489
	248	86	79	7.9542	6.42626	6.30378
	318.5	335.5	52.5	8.31515	8.39017	5.71425
	22.5	20.5	76.5	4.49185	4.35755	6.25739
	68.5	68	113	6.09803	6.08746	6.82018
	8	1	138.5	3	0	7.11374
	205	20	11.5	7.67948	4.32193	3.52356
	217.5	1.5	14	7.76487	0.584963	3.80735
	301	256.5	24	8.23362	8.00282	4.58496
	10	39	167.5	3.32193	5.2854	7.38802
	277.5	28.5	88	8.11634	4.83289	6.45943
	97	91	139	6.59991	6.50779	7.11894
	112.5	187.5	262.5	6.81378	7.55075	8.03617
	9	247	45	3.16993	7.94837	5.49185
	32	313	35.5	5	8.29002	5.14975
	186.5	60	12.5	7.54303	5.90689	3.64386
	239.5	52.5	6	7.90388	5.71425	2.58496
	261.5	114	52	8.03067	6.83289	5.70044
	3	28	222	1.58496	4.80735	7.79442
	74.5	136	147	6.21917	7.08746	7.19967
	8.5	8	0.5	3.08746	3	-1
	15.5	27	120	3.9542	4.75489	6.90689
	205	127.5	181.5	7.67948	6.99435	7.50383
	3.5	80	2.5	1.80735	6.32193	1.32193
	18	41	4.5	4.16993	5.35755	2.16993
	101	200	1.5	6.65821	7.64386	0.584963
	207	104	20	7.69349	6.70044	4.32193
	24	90.5	206	4.58496	6.49985	7.6865
	220	65	31.5	7.78136	6.02237	4.97728
	19.5	51.5	0.5	4.2854	5.6865	-1
	251	216.5	205	7.97154	7.75822	7.67948
	191.5	74	206.5	7.5812	6.20945	7.69
	52.5	67.5	45.5	5.71425	6.07682	5.50779
	109.5	109.5	206.5	6.77479	6.77479	7.69
	230	54	37	7.84549	5.75489	5.20945
	69	263	13	6.10852	8.03892	3.70044
	213	191.5	206	7.73471	7.5812	7.6865
	66.5	298	10	6.05528	8.21917	3.32193
	12.5	43	15.5	3.64386	5.42626	3.9542
	57.5	177	9.5	5.84549	7.46761	3.24793
	36	44	13.5	5.16993	5.45943	3.75489
	5.5	223	40	2.45943	7.8009	5.32193
	124	222.5	12.5	6.9542	7.79766	3.64386
	66	1.5	13.5	6.04439	0.584963	3.75489
	22.5	53	160	4.49185	5.72792	7.32193
	12.5	298.5	104.5	3.64386	8.22159	6.70736
	6.5	222.5	6	2.70044	7.79766	2.58496
	279	254.5	132.5	8.12412	7.99152	7.04985
	240	5.5	189.5	7.90689	2.45943	7.56605
	280	14.5	211.5	8.12928	3.85798	7.72451
	62.5	6.5	31.5	5.96578	2.70044	4.97728
	190.5	236	212	7.57365	7.88264	7.72792
	43.5	239	32.5	5.44294	7.90087	5.02237
	134.5	271.5	47	7.07146	8.08481	5.55459
	230	70.5	25	7.84549	6.13955	4.64386
	50	70	102	5.64386	6.12928	6.67243
	117.5	163	84	6.87652	7.34873	6.39232
	53.5	0.5	21	5.74147	-1	4.39232
	43.5	22	7.5	5.44294	4.45943	2.90689
	253	21	132	7.98299	4.39232	7.04439
	19.5	14	16.5	4.2854	3.80735	4.04439
	3	41	0.5	1.58496	5.35755	-1
	75	110.5	60.5	6.22882	6.7879	5.91886
		19.5	192.5		4.2854	7.58871
		254.5	9		7.99152	3.16993
		50	107.5		5.64386	6.74819
		43	44.5		5.42626	5.47573
		41.5	19.5		5.37504	4.2854
		203.5	73.5		7.66888	6.19967
		117.5	203.5		6.87652	7.66888
		172.5	12.5		7.43045	3.64386
		4	120.5		2	6.91289
		330	34.5		8.36632	5.10852
		6.5	14.5		2.70044	3.85798
		264	2.5		8.04439	1.32193
		212.5	9.5		7.73132	3.24793
		293.5	5		8.19722	2.32193
		2.5	30		1.32193	4.90689
		12.5	200		3.64386	7.64386
		191.5	77.5		7.5812	6.27612
		8.5	2		3.08746	1
		6.5	55		2.70044	5.78136
		103	134.5		6.6865	7.07146
		137.5	26.5		7.10329	4.72792
		126.5	200.5		6.98299	7.64746
		155	22.5		7.27612	4.49185
		215	1		7.74819	0
		56.5	0.5		5.82018	-1
		180.5	50		7.49586	5.64386
		43.5	131.5		5.44294	7.03892
		81	5.5		6.33985	2.45943
		33.5	52.5		5.06609	5.71425
		85.5	19.5		6.41785	4.2854
		44	29.5		5.45943	4.88264
		128	296		7	8.20945
		139.5	119		7.12412	6.89482
		31	1		4.9542	0
		68.5	95		6.09803	6.56986
		223	75		7.8009	6.22882
		62	235.5		5.9542	7.87958
		286	19.5		8.15987	4.2854
		141	72.5		7.13955	6.17991
		50.5	19		5.65821	4.24793
		145	282		7.17991	8.13955
		286.5	29.5		8.16239	4.88264
		107	43.5		6.74147	5.44294
		323.5	170.5		8.33762	7.41363
		275.5	17.5		8.10591	4.12928
		282	6		8.13955	2.58496
		171.5	92.5		7.42206	6.53138
		22	143.5		4.45943	7.16491
		76	195		6.24793	7.60733
		53	250		5.72792	7.96578
		61	138		5.93074	7.10852
		13.5	7.5		3.75489	2.90689
		1	13		0	3.70044
		280.5	45		8.13186	5.49185
		51	201.5		5.67243	7.65464
		42.5	261		5.40939	8.02791
		212.5	214		7.73132	7.74147
		4	16.5		2	4.04439
		2.5	13.5		1.32193	3.75489
		40.5	20.5		5.33985	4.35755
		77.5	19		6.27612	4.24793
		305	19		8.25267	4.24793
		39.5	17.5		5.30378	4.12928
		46.5	280		5.53916	8.12928
		191.5	1		7.5812	0
		17.5	20.5		4.12928	4.35755
		45	36		5.49185	5.16993
		71	2		6.14975	1
		61	13		5.93074	3.70044
		87.5	12.5		6.45121	3.64386
		10.5	106.5		3.39232	6.73471
		105.5	24		6.7211	4.58496
		326	2		8.34873	1
		24.5	13		4.61471	3.70044
		37	262		5.20945	8.03342
		48	46.5		5.58496	5.53916
		173.5	43		7.43879	5.42626
		10	42.5		3.32193	5.40939
		26.5	179		4.72792	7.48382
		33.5	243		5.06609	7.92481
		27.5	181		4.78136	7.49985
		2	204		1	7.67243
		20	226		4.32193	7.82018
		65	100.5		6.02237	6.65105
		202.5	261.5		7.66178	8.03067
		19	125.5		4.24793	6.97154
		10.5	201.5		3.39232	7.65464
		33	10		5.04439	3.32193
		29.5	17		4.88264	4.08746
		104.5	282.5		6.70736	8.14211
		12.5	223.5		3.64386	7.80413
		179.5	238.5		7.48784	7.89785
		37	27.5		5.20945	4.78136
		3	36.5		1.58496	5.18982
		197	297		7.62205	8.21432
		36.5	48		5.18982	5.58496
		80.5	7.5		6.33092	2.90689
		176	133		7.45943	7.05528
		13	0.5		3.70044	-1
		182	8.5		7.50779	3.08746
		44	35.5		5.45943	5.14975
		39.5	54.5		5.30378	5.76818
		138.5	2		7.11374	1
		88.5	116		6.46761	6.85798
		18.5	234		4.20945	7.87036
		180.5	217		7.49586	7.76155
		34.5	20.5		5.10852	4.35755
		61	43.5		5.93074	5.44294
		46	21.5		5.52356	4.42626
		164	201.5		7.35755	7.65464
		229	20		7.8392	4.32193
		86	53		6.42626	5.72792
		192.5	1.5		7.58871	0.584963
		25.5	26		4.67243	4.70044
		32.5	10		5.02237	3.32193
		37.5	2.5		5.22882	1.32193
		7.5	187.5		2.90689	7.55075
		80.5	4		6.33092	2
		51.5	0.5		5.6865	-1
		36	4.5		5.16993	2.16993
		24	6.5		4.58496	2.70044
		206	2		7.6865	1
		255.5	20		7.99718	4.32193
		5.5	168		2.45943	7.39232
		14.5	3		3.85798	1.58496
		0.5	120		-1	6.90689
		130	1.5		7.02237	0.584963
		285	0.5		8.15482	-1
		234.5	27		7.87344	4.75489
		121.5	27.5		6.92481	4.78136
		4.5	23		2.16993	4.52356
		191	12.5		7.57743	3.64386
		119	70.5		6.89482	6.13955
		61.5	47		5.94251	5.55459
		7.5	182		2.90689	7.50779
		13.5	18		3.75489	4.16993
		204	186		7.67243	7.53916
		198.5	35.5		7.633	5.14975
		40	27		5.32193	4.75489
		166	13		7.37504	3.70044
		15.5	92		3.9542	6.52356
		66.5	58.5		6.05528	5.87036
		24.5	21		4.61471	4.39232
		16.5	8.5		4.04439	3.08746
		3	7.5		1.58496	2.90689
		84	113.5		6.39232	6.82655
		171.5	6.5		7.42206	2.70044
		81.5	8.5		6.34873	3.08746
		57.5	96		5.84549	6.58496
		13	12.5		3.70044	3.64386
		2.5	163.5		1.32193	7.35315
		216	98		7.75489	6.61471
		6	52.5		2.58496	5.71425
		100.5	124.5		6.65105	6.96
		46.5	66		5.53916	6.04439
		29.5	31.5		4.88264	4.97728
		13	21		3.70044	4.39232
		251	14.5		7.97154	3.85798
		23	68		4.52356	6.08746
		18.5	13.5		4.20945	3.75489
		230	23		7.84549	4.52356
		10.5	16.5		3.39232	4.04439
		23	12		4.52356	3.58496
		48.5	240		5.59991	7.90689
		8.5	25.5		3.08746	4.67243
		67.5	59		6.07682	5.88264
		1	31.5		0	4.97728
		39.5	15		5.30378	3.90689
		4.5	216		2.16993	7.75489
			1.5			0.584963
			203			7.66534
			43.5			5.44294
			10.5			3.39232
			36.5			5.18982
			1			0
			37			5.20945
			15			3.90689
			15			3.90689
			21.5			4.42626
			135			7.07682
			32			5
			63.5			5.98868
			36.5			5.18982
			261			8.02791
			120.5			6.91289
			127.5			6.99435
			9.5			3.24793
			249			7.96
			185.5			7.53528
			10			3.32193
			55			5.78136
			28.5			4.83289
			214			7.74147
			52			5.70044
			1.5			0.584963
			5			2.32193
			18.5			4.20945
			6.5			2.70044
			3.5			1.80735
			3			1.58496
			45.5			5.50779
			12			3.58496
			1.5			0.584963
			79.5			6.31288
