# Supplementary material for: H2A.Z deposition by SWR1C involves multiple ATP-dependent steps
Source: Nat Commun. 2022 Nov 17;13:7052. doi: 10.1038/s41467-022-34861-x (PMC9672302; doi:10.1038/s41467-022-34861-x)
Supplement: Supplementary file 4 — Source Data [file 41467_2022_34861_MOESM4_ESM.zip › Figure4d.xlsx]

## Sheet: Figure4d
	Unwrapping		UnWrapping time Log2 Transformed
[ATP] (uM)	0	100	0	100
	1	1	0	0
	1	1	0	0
	1	12	0	3.58496
	1	1	0	0
	4	2	2	1
	1	1	0	0
	1	1	0	0
	1	5	0	2.32193
	1	1	0	0
	1	1	0	0
	2	6	1	2.58496
	1	2	0	1
	1	3	0	1.58496
	2	1	1	0
	1	1	0	0
	1	1	0	0
	1	1	0	0
	1	1	0	0
	1	1	0	0
	1	1	0	0
	1	8	0	3
	1	2	0	1
	1	1	0	0
	1	1	0	0
	1	1	0	0
	1	1	0	0
	1	3	0	1.58496
	1	8	0	3
	2	7	1	2.80735
	7	1	2.80735	0
	2	9	1	3.16993
	2	1	1	0
	1	2	0	1
	1	3	0	1.58496
	1	1	0	0
	1	1	0	0
	1	1	0	0
	1	1	0	0
	1	1	0	0
	1	1	0	0
	1	1	0	0
	1	1	0	0
	1	1	0	0
	1	1	0	0
	1	1	0	0
	1	6	0	2.58496
	1	18	0	4.16993
	1	2	0	1
	1	1	0	0
	1	2	0	1
	1	1	0	0
	1	1	0	0
	1	1	0	0
	1	1	0	0
	1	2	0	1
	2	2	1	1
	1	1	0	0
	6	1	2.58496	0
	1	5	0	2.32193
	1	3	0	1.58496
	2	1	1	0
	1	1	0	0
	1	4	0	2
	1	7	0	2.80735
	1	2	0	1
	1	14	0	3.80735
	1	7	0	2.80735
	2	1	1	0
	3	2	1.58496	1
	1	5	0	2.32193
	1	4	0	2
	1	6	0	2.58496
	1	1	0	0
	1	3	0	1.58496
	1	1	0	0
	1	5	0	2.32193
	1	2	0	1
	1	4	0	2
	9	1	3.16993	0
	1	1	0	0
	1	4	0	2
	1	1	0	0
	1	5	0	2.32193
	1	2	0	1
	1	1	0	0
	1	1	0	0
	1	1	0	0
	1	2	0	1
	1	6	0	2.58496
	2	1	1	0
	5	1	2.32193	0
	2	1	1	0
	1	1	0	0
	12	1	3.58496	0
	1	1	0	0
	1	1	0	0
	2	4	1	2
	1	4	0	2
	2	1	1	0
	18	3	4.16993	1.58496
	1	1	0	0
	1	1	0	0
	1	1	0	0
	1	1	0	0
	2	1	1	0
	1	5	0	2.32193
	1	4	0	2
	1	2	0	1
	1	3	0	1.58496
	1	1	0	0
	1	18	0	4.16993
	1	1	0	0
	1	1	0	0
	1	1	0	0
	1	1	0	0
	1	1	0	0
	1	1	0	0
	1	8	0	3
	8	19	3	4.24793
	1	1	0	0
	1	1	0	0
	1	1	0	0
	1	1	0	0
	1	1	0	0
	1	1	0	0
	2	1	1	0
	1	1	0	0
	2	1	1	0
	1	1	0	0
	1	1	0	0
	6	2	2.58496	1
	1	1	0	0
	1	1	0	0
	1	1	0	0
	2	1	1	0
	1	1	0	0
	1	1	0	0
	1	2	0	1
	2	2	1	1
	1	1	0	0
	4	4	2	2
	1	1	0	0
	1	10	0	3.32193
	5	6	2.32193	2.58496
	1	1	0	0
	1	3	0	1.58496
	1	8	0	3
	3	3	1.58496	1.58496
	2	1	1	0
	1	2	0	1
	5	1	2.32193	0
	1	1	0	0
		1		0
		1		0
		1		0
		2		1
		2		1
		1		0
		1		0
		2		1
		1		0
		2		1
		1		0
		2		1
		1		0
		2		1
		1		0
		15		3.90689
		4		2
		18		4.16993
		3		1.58496
		25		4.64386
		2		1
		5		2.32193
		2		1
		2		1
		1		0
		2		1
		1		0
		1		0
		3		1.58496
		1		0
		1		0
		2		1
		2		1
		3		1.58496
		1		0
		2		1
		1		0
		5		2.32193
		1		0
		3		1.58496
		2		1
		1		0
		1		0
		1		0
		1		0
		1		0
		3		1.58496
		1		0
		6		2.58496
		1		0
		1		0
		3		1.58496
		3		1.58496
		1		0
		2		1
		2		1
		3		1.58496
		1		0
		1		0
		1		0
		2		1
		2		1
		1		0
		9		3.16993
		2		1
		2		1
		3		1.58496
		5		2.32193
		4		2
		3		1.58496
		1		0
		1		0
		1		0
		2		1
		2		1
		1		0
		9		3.16993
		2		1
		2		1
		3		1.58496
		5		2.32193
		4		2
