# Supplementary material for: H2A.Z deposition by SWR1C involves multiple ATP-dependent steps
Source: Nat Commun. 2022 Nov 17;13:7052. doi: 10.1038/s41467-022-34861-x (PMC9672302; doi:10.1038/s41467-022-34861-x)
Supplement: Supplementary file 4 — Source Data [file 41467_2022_34861_MOESM4_ESM.zip › Figure5_SupplementaryFigure7.xlsx]

## Sheet: Sheet1
	FP values (averaged over 40 flashes collected on the TECAN plate reader)
[SWR] (nM)	A apo	A apo	A apo	A apo	A adp	A adp	A adp	A amp-pnp	A amp-pnp	A amp-pnp	A atp	A atp	A atp	Z apo	Z apo	[SWR] (nM)	A apo	Z apo
0	0	0	0	0	0		0	0	0	0	0	0	0	0	0	0	0	0
0.24414				8.525												0.57422	1.75	0.15
0.48828		-6.275	2.275	10.175		0	-4.825		-3.425	-0.075		0.975	-4.7		-3.675	1.14844	5.35	1.6
0.97657	3.5	-1.85	8.1	5.925	-4.375	-3.3	-6.8	7	-2.15	-3.225	0.425	8.025	-1.675	8.825	0.65	2.29688		7.25
1.95313	10.525	2.25	8.275	6.95	5.7	3.475	0.575	4.475	-4.15	2.425	3.125	-1.8	-4.2	5.125	2.125	4.59375	20.8	10.25
3.90625	9.175	5.425	19.325	9.9	12.6	7.775	5.775	18.675	4.125	3.8	8.95	5.2	2.325	15.675	2.075	9.1875	16.4	18.2
7.8125	22.675	23.5	21.175	19.775	13.45	7.825	14.025	13.75	5.075	12.425	6.925	6.85	5.475	16.9	10.525	18.375	30.85	36.475
15.625	21.8	29.65	30.325	42.525	20.65	25.425	28.925	33.475	20.55	29.45	9.8	13.625	11.05	26.425	31.85	36.75	54.05	67.425
31.25	51.35	56.15	50.725	67.7	34.525	40.8	46.925	44.275	35.3	61.925	24.025	40.65	31.75	41.125	60.05	73.5	63.675	83.575
62.5	66.625	68.275	68.925	72	54.9	67.075	68	71.5	48.9	70.55	35.15	66.325	53.325	61.8	74.425	147	75.95	79.275
125	78.925	66.675	74.75	73.275	73.75	59.875	65.35	73.75	56.275	62.675	55.875	64.125	55.05	75.05	78.85	294	65.875	87.625
250	74.375	77.175	58.35		67.325	62.275	75.825	61.5	47.1	66.7	56.375	59.6	55.175	76.625	91.675
500	66.3				62.425			58.825			56.125			73.725
