# Supplementary material for: H2A.Z deposition by SWR1C involves multiple ATP-dependent steps
Source: Nat Commun. 2022 Nov 17;13:7052. doi: 10.1038/s41467-022-34861-x (PMC9672302; doi:10.1038/s41467-022-34861-x)
Supplement: Supplementary file 4 — Source Data [file 41467_2022_34861_MOESM4_ESM.zip › SupplementaryFigure1b_1c_1d_1e.xlsx]

## Sheet: FigureS1_b
0.5 uM ATP Distal First Time (sec)	5 uM ATP Distal First Time (sec)	100 uM ATP Distal First Time (sec)		0.5 uM ATP Proximal Second Time (sec)	5 uM ATP Proximal Second Time (sec)	100 uM ATP Proximal Second Time (sec)		0.5 uM ATP Proximal First Time (sec)	5 uM ATP Proximal First Time (sec)	100 uM ATP Proximal First Time (sec)		0.5 uM ATP Distal Second Time (sec)	5 uM ATP Distal Second Time (sec)	100 uM ATP Distal Second Time (sec)		0.5 uM ATP Single Time (sec)	5 uM ATP Single Time (sec)	100 uM ATP Single Time (sec)
49	128	49.5		150.5	318	99.5		49	68	18		84	164.5	42		112	45	10
87	116	32.5		131.5	125.5	72		66	3	12.5		146	100	29.5		278	8	11.5
108	18.5	82.5		34.5	98	86.5		93	12	34		73.5	154.5	202		45.5	23.5	58
17	40.5	29		118	170.5	189		2	102	22		253.5	15.5	8.5		19.5	123	120
7	7	105		315.5	35.5	135		67.5	44	20.5			98.5	24		94.5	292	17
11.5	183.5	12.5		87	58.5	24		29	23	22.5			136.5	45.5		38.5	54.5	21.5
173.5	23	2		121	52	207		6	28.5	39			74	25.5		274	52.5	6.5
138.5	62.5	26.5		259.5	305	62		10	57.5	68.5			45.5	107		24	233.5	11.5
2	330.5	17		60.5	130	23.5		106.5	47	4			122.5	160.5		93.5	125	37
14.5	31	95.5		84	174.5	40		286.5	11.5	26.5			89	63		29.5	90	7.5
24	6	26.5		79.5	115	174.5		19	27	163						17	57	29.5
62	17	15.5		127	51	30		51.5	51.5	7						291.5	138	29.5
19	0.5	2.5		48	66	162.5		124.5	72	3						19	45	52.5
168.5	36	29.5		39	27	139.5			21	22.5						53.5	72.5	10.5
154	43	61		189.5	92.5	40			13.5	16.5						82	31	67.5
29.5	15.5	7.5		58.5	57.5	14				39.5						42	46	40
22	235.5	9		40.5	38.5	162.5				3						75.5	28.5	5
95.5	41	4.5		50.5	50	17				29.5						180.5	57	34.5
73.5	22.5	169		243.5	18.5	59.5				37						11.5	50.5	96.5
41.5	135.5	4.5		206	50.5	215				42						23	237	15.5
156	16	75		106.5	171	66.5				5						27	302.5	14.5
25.5	68	27.5		63.5	145.5	215				46						98	179.5	15.5
34.5	34.5	51.5		32	78	119.5				6						68	60	77.5
16.5	54.5	2.5		96	140.5	20				10.5						18	70.5	44.5
73.5	196	34		60	118	64				42						83	39.5	2
53.5	123.5	131		249.5	127.5	57				136						267.5	258.5	14.5
201	40.5	4.5		73	155.5	124				7						70	27	4.5
9	12.5	6.5		296	115	11.5				8.5						38.5	51.5	90
110.5	1	3.5		175.5	50.5	42				84.5						41	22	30
4.5	58.5	21.5		108	15	93.5				2						283.5	27	6
19.5	3.5	14.5		224.5	83	58.5				8						232.5	15	18.5
18.5	47.5	4		220	52	51.5				60.5						173.5	24	61.5
1.5	20	84.5		219.5	59	54.5				5.5						14	34	4.5
139.5	6	169.5		285.5	29	33				38						184	22	27
58	34.5	12			80.5	57				90						7	106.5	18.5
36	11	37.5			21.5	43				39.5						9	25	87.5
92	17	61			25.5	42.5				88.5						25.5	2.5	12
26	31.5	164.5			343	35				12						53	21	12.5
28.5	11	17.5			204.5	64.5				27						55.5	27	19.5
165	27	10.5			58.5	53.5				97.5						38	9	9
28	283	15.5			108.5	240.5										20.5	54.5	2
101	45	9.5			118	32.5										28	44.5	121
17.5	50.5	5			76	262.5										53.5	9.5	4.5
22.5	128	10.5			153	25										40	159.5	41.5
24.5	120.5	24.5			66	152										7.5	17	3.5
69	2	24.5			273	96										154	80	42.5
41	71	25			40.5	42.5										47	108.5	4.5
94	95.5	4			166.5	24.5										31.5	15.5	12.5
85.5	26	51.5			129.5	172.5										26.5	83	142.5
59	235	60.5			133	35										86	33.5	72
58	5.5	27.5			89	144.5										102	19.5	81
122	122	14.5			127	58										201.5	65.5	11.5
73.5	6	4.5			319	46										271.5	7	12.5
7	261	39			138.5	206										48	36	7
35	7.5	157.5			168	16										306	29.5	68.5
7.5	98.5	12.5			316	11										109	225.5	57
278.5	20	57			120.5	45.5										17.5	5	11.5
16.5	45	6.5			87	37										42	143	7
48.5	51	25			114	31										60	31	19.5
53.5	83	59			245.5	217										41.5	263	31.5
46	177	33			136.5	206										70.5	6	4.5
32.5	3	9			163.5	333.5										38	75.5	8
161.5	238	23.5			38.5	96										172	1.5	34.5
121	74.5	19			55.5	65.5										168	14	74.5
96.5	197	49.5			55.5	58										14	80.5	15
12.5	84	23.5			26.5	75										118.5	51	10.5
4.5	19	169			206	52										306.5	114	25
76.5	66.5	302			21.5	34.5										66.5	15.5	7
47.5	241.5	40.5			111.5	162										99.5	51	46.5
15.5	159.5	108			68.5											150.5	169	4.5
179.5	26	24.5			60.5											21	135.5	57.5
2	44.5	50.5			53											15.5	71.5	3
107.5	59	12			101											43	145.5	92
134.5	130.5	28														259.5	71.5	9
19	16	9.5														174.5	99	9
152	101.5	144														286.5	131	10
4	102	19														199.5	14.5	24.5
209	115.5	1.5														75.5	22	69.5
11	27	17														194.5	309.5	12.5
99	219.5	20.5														84	171	7
243	13	38														14	38.5	29.5
99.5	102	25.5														21	201	149
52	30.5	25														36	119	46.5
26	105.5	17.5														312	41.5	16
221.5	33	33														69	40.5	59.5
	30.5	56														129	43.5	27
	11.5	50.5														201	9	57
	24.5	128.5														24	8	92
	142	17.5														138.5	256.5	104
	228	281														107	114.5	18
	164.5	47														63.5	46	21.5
	24.5	25														47	19.5	27
	12	17.5														11	33	24
	68	8														54	106.5	223.5
	18	9.5														214	16.5	136.5
	241.5	39.5														4	118.5	53
	50.5	15.5														6	18	64
	15.5	27.5														84	18.5	16
	26.5	45.5														70.5	54	21.5
	37	16														38	11.5	34
	40.5	15.5														44.5	109	71.5
	36.5	43														72	10.5	25.5
	52	14.5														92	13	12
	98	31														74	34.5	19
	113.5	42.5														53.5	58.5	21.5
	27	20.5														41.5	93	24
	165.5	20.5														54.5	24	77
	14	19.5														61.5	150.5	46
	63	25.5														86.5	43.5	80.5
	46.5	140														38.5	24.5	37
	23	25.5														88.5	9.5	23.5
	13.5	15.5														0.5	112	128
	12	3.5														13.5	231.5	23
	73.5	132														34	5.5	16
	97	85														51.5	8	2.5
	28	7.5														41.5	126	77
	208	7.5														36.5	81.5	17
	29	8.5														160.5	23	145
	119	12.5														16.5	175.5	25
	24.5	5														138	29	4.5
	2	23														221	41.5	10.5
	38	100														34	116	43
	6	35.5														78.5	31.5	140.5
	119.5	28.5														6	54	93.5
	80.5	5.5														147.5	3	29.5
	47	37														111	55.5	118
	160.5	85														118	61	53.5
	85.5	7														98.5	8.5	25.5
	126.5	38.5														159	27	44.5
	94	33														68	26.5	28.5
	170.5	28.5														88.5	21	32
	145.5	43.5														144	54	50.5
	192	70														62	34	43
	74	58														59	58.5	50
	67	233														141.5	24	17.5
	41.5	156														36	83.5	32.5
	111	55														45.5	89	22.5
	89.5	13.5														93.5	19.5	8.5
	13	73														216	279	23
	109	30														44	25.5	18
	109	48.5														21.5	16	83.5
	74	18.5														30.5	83.5	40.5
	9.5	8.5														182	11.5	280
	29	333.5														11	32	47
	68.5	252.5														26	9.5	49.5
	11	80.5														239.5	6.5	35.5
	23.5	43.5														179	26.5	37.5
	196.5	25.5														216	49	252
	4.5	48.5														89.5	27	29.5
	148	13														46	76.5	73.5
	8	245														136	14.5	58
	5.5	67														259.5	53.5	88
	13	32.5														77.5	100.5	35
	47	214.5														72	58	57
	3	25.5														55	41.5	78.5
	26.5	4.5														131	181	167
		45.5														177.5	25.5	53
		177.5														133.5	134.5	29.5
		196														168	14.5	272
		69.5														276.5	5.5	318
		105.5														38.5	22	23
		12.5														106	27	22.5
		12														11	291	213
		110.5														11.5	18.5	15.5
																61	93	46
																23.5	13	32.5
																21.5	15	31
																9	78.5	35.5
																270	25.5	48
																15	27	28
																47	58	158
																15.5	37	137
																28	21	123
																318.5	2	35
																50.5	49.5	230.5
																231	37.5	33.5
																100.5	163.5	79.5
																99	103	36
																169.5	35.5	154.5
																118.5	32.5	68
																89.5	17.5	104.5
																67	56	133
																121	33.5	28.5
																114	28.5	103
																69.5	9.5	72.5
																212	16.5	62
																41	42	69.5
																100.5	70	55.5
																66.5	87	15.5
																	37	14.5
																	11	68
																	21.5	8.5
																	6	18
																	258.5	16.5
																	92.5	10
																	29.5	11.5
																	20	17
																	109.5	10
																	47.5	55.5
																	47.5	82
																	86	7
																	11	14.5
																	173	14
																	130.5	37.5
																	265	3.5
																	19.5	46
																	88	66
																	23.5	66
																	47	61.5
																	10.5	3.5
																	85.5	25
																	8.5	89
																	75.5	30
																	71	11
																	47	26.5
																	68.5	9
																	63.5	11.5
																	32	11.5
																	35.5	14
																	208	118.5
																	127	84.5
																	50.5	5
																	7	131.5
																	3.5	34.5
																	3	6.5
																	78.5	12
																	11.5	25
																	261.5	29.5
																	89	18
																	18.5	14
																	40.5	8
																	128.5	77
																	71.5	149.5
																	28	18
																	169.5	2.5
																	141.5	40.5
																	13	6.5
																	9.5	29
																	80.5	24.5
																	128	17.5
																	48.5	7
																	14.5	8
																	22	2
																	80.5	30
																	16.5	3
																	45.5	167
																	157	37
																	18.5	19
																	119.5	17.5
																	127	9.5
																	117	7
																	111.5	136.5
																	16.5	26.5
																	71.5	59.5
																	40.5	60.5
																	29	8
																	55.5	61.5
																	59	20.5
																	12	21
																	88	166.5
																	14	46
																	37	9
																	80.5	24.5
																	31	79
																	49	52
																	25.5	36
																	129	36.5
																	39	32
																	47	284.5
																	44.5	16
																	8.5	142
																	62	228.5
																	41.5	42
																	164	40
																	61.5	23
																	31.5	3.5
																	88.5	53
																	40.5	68
																	21.5	52
																	46	25.5
																	53.5	7
																	109	37
																	83	43
																	33.5	56
																	79.5	147.5
																	18	43
																	291.5	143
																	135.5	142
																	15.5	12.5
																	11.5	16
																	34	37.5
																	90.5	63.5
																	17	22.5
																	59	42
																	19	90.5
																	51.5	29.5
																	34	22
																	52	16
																	64	21
																	4.5	59.5
																	6	69.5
																	9	55.5
																	12	240.5
																	41.5	155.5
																	34	155.5
																	17.5	62.5
																	163.5	59.5
																	6	30.5
																	22	34.5
																	15.5	81
																	101.5	9.5
																	128	28.5
																	6	128.5
																	6	10
																	13.5	52.5
																		327
																		18
																		114.5
																		37.5
																		97.5
																		35
																		40.5
																		37.5
																		213.5
																		202
																		144.5
																		26
																		189.5
																		14.5
																		24.5
																		90
																		17
																		33.5
																		17
																		98
																		45.5
																		49.5
																		27
																		14.5
																		32
																		50.5
																		41.5
																		2
																		28
																		5.5
																		5.5
																		40
																		5
																		22.5
																		7.5
																		51.5
																		70

## Sheet: FigureS1_c
0.5 uM ATP Proximal Second Time (sec)	5 uM ATP Proximal Second Time (sec)	100 uM ATP Proximal Second Time (sec)		0.5 uM ATP Distal Second Time (sec)	5 uM ATP Distal Second Time (sec)	100 uM ATP Distal Second Time (sec)		0.5 uM ATP Single Time (sec)	5 uM ATP Single Time (sec)	100 uM ATP Single Time (sec)
101	29.5	120		253	3	1.5		164	5.5	2.5
207	104.5	1.5		19.5	2.5	5		7	16.5	206
24	12.5	0.5		3	12.5	18.5		10.5	40.5	153.5
220	179.5	27		75	1.5	6.5		32.5	66.5	7
19.5	37	27.5			4.5	3.5		14.5	50	0
251	3	23			4.5	3		2	77	15.5
191.5	197	12.5			2	45.5		12	83.5	0.5
52.5	36.5	70.5			3	12		246	6.5	2
109.5	80.5	47				1.5		53.5	220	4.5
230	176	182				79.5		309	50	208.5
69	13	18						1.5	140.5	0.5
213	182	186						28.5	13.5	7
66.5	44	35.5						311.5	304.5	5
12.5	39.5	27						186.5	26	4
57.5	138.5	13						10.5	18	0.5
36	88.5	92						146.5	39	174.5
5.5	18.5	58.5						69	69	9
124	180.5	21						22.5	2.5	3.5
66	34.5	8.5						54	10.5	3
22.5	61	7.5						291.5	23	8.5
12.5	46	113.5						14.5	8	7.5
6.5	164	6.5						32.5	61	2
279	229	8.5						83.5	17.5	0.5
240	86	96						206.5	21	13.5
280	192.5	12.5						24	4	212
62.5	25.5	163.5						4	5	2
190.5	32.5	98						17.5	71.5	61.5
43.5	37.5	52.5						268	6	1
134.5	7.5	124.5						5.5	114	33.5
230	80.5	66						24.5	89	9
50	51.5	31.5						67.5	194	75.5
117.5	36	21						133.5	108	11.5
53.5	24	14.5						196	84.5	54
43.5	206	68						9.5	92.5	1.5
	255.5	13.5						9.5	129	16.5
	5.5	23						79.5	0.5	3
	14.5	16.5						111.5	90	7.5
	0.5	12						249.5	127	14
	130	240						8	63.5	41.5
	285	25.5						81.5	38.5	7
	234.5	59						16	109	27.5
	121.5	31.5						201	0.5	9.5
	4.5	15						191.5	48.5	44
	191	216						49	20.5	13
	119	1.5						332	155.5	25
	61.5	203						185.5	228	178.5
	7.5	43.5						289.5	165	34.5
	13.5	10.5						215	91	27.5
	204	36.5						125.5	95.5	37.5
	198.5	1						32.5	10	0.5
	40	37						149.5	22.5	9.5
	166	15						4.5	242	26.5
	15.5	15						65.5	146.5	34.5
	66.5	21.5						232.5	7	12
	24.5	135						30.5	37.5	0.5
	16.5	32						229.5	47	2.5
	3	63.5						189.5	2.5	3
	84	36.5						189	5.5	14.5
	171.5	261						116.5	79	5
	81.5	120.5						285	28	11.5
	57.5	127.5						237.5	3	20
	13	9.5						290	20	2.5
	2.5	249						59.5	27	2
	216	185.5						82.5	1	2.5
	6	10						311	6.5	0.5
	100.5	55						10.5	77	22
	46.5	28.5						31.5	4.5	185
	29.5	214						270	26.5	1.5
	13	52						70.5	292.5	3
	251							190	13.5	51
	23							316.5	15	8
	18.5							18.5	3	41
	230							295	12	86
								57	72.5	1.5
								93.5	6.5	4
								52.5	27.5	3
								133	107.5	0.5
								258.5	317	7
								35	5.5	1.5
								54	2	12.5
								317.5	47.5	3.5
								317.5	8.5	11.5
								299	10	24
								25	150	143
								153.5	0.5	13.5
								205	3	21.5
								136.5	199	256
								30.5	187.5	20
								15.5	86	31.5
								211	19	97.5
								88.5	88	4.5
								81.5	39	45
								192.5	13.5	45
								263	135	18
								64	323.5	68
								80.5	46	261.5
								232	3.5	0.5
								232.5	10.5	47.5
								134.5	188.5	26
								133	327	5
								17.5	5.5	24
								263.5	93.5	2
								47.5	38	298
								265	121	15.5
								286	14	13.5
								299	98	161.5
								247.5	24.5	237.5
								186.5	49	1
								52	130	7
								126.5	310	3
								42.5	108.5	15.5
								47.5	81.5	5
								46	59.5	9
								5	330	18
								258	81	7.5
								265.5	21	15
								12.5	5.5	6.5
								149	71	96
								25	86	119.5
								172.5	71	110
								86	110	41
								273.5	213	7.5
								219	38	20
								29	175	0.5
								162	19	4.5
								54	153.5	2
								190	18	17.5
								210.5	82	38
								147.5	6.5	9
								225.5	77.5	12.5
								220	148	47.5
								169.5	280.5	5.5
								249	274	151
								47	50.5	2.5
								23.5	37	130
								67.5	20.5	161
								264	187.5	48
								148	69	308
								96	25	7.5
								15.5	12	7.5
								68.5	62.5	9.5
								82.5	31.5	0.5
								130	74	39.5
								58.5	124.5	11
								311.5	199.5	31.5
								99.5	87.5	41.5
								163.5	6	89
								117	9	17
								252.5	16.5	3
								134	3.5	9.5
								26	101.5	1
								79.5	270	10
								13	35.5	22.5
								255.5	112.5	262
								282.5	41	7.5
								207	7.5	18.5
								161.5	12	235
								204.5	29	26.5
								51	129.5	7
								62	119.5	0.5
								125	119.5	103
								233	8.5	5
								200.5	59.5	17
								327.5	22	103
								260	256	13.5
								248	86	79
								318.5	335.5	52.5
								22.5	20.5	76.5
								68.5	68	113
								8	1	138.5
								205	20	11.5
								217.5	1.5	14
								301	256.5	24
								10	39	167.5
								277.5	28.5	88
								97	91	139
								112.5	187.5	262.5
								9	247	45
								32	313	35.5
								186.5	60	12.5
								239.5	52.5	6
								261.5	114	52
								3	28	222
								74.5	136	147
								8.5	8	0.5
								15.5	27	120
								205	127.5	181.5
								3.5	80	2.5
								18	41	4.5
									200	1.5
									104	20
									90.5	206
									65	31.5
									51.5	0.5
									216.5	205
									74	206.5
									67.5	45.5
									109.5	206.5
									54	37
									263	13
									191.5	206
									298	10
									43	15.5
									177	9.5
									44	13.5
									223	40
									222.5	12.5
									1.5	13.5
									53	160
									298.5	104.5
									222.5	6
									254.5	132.5
									5.5	189.5
									14.5	211.5
									6.5	31.5
									236	212
									239	32.5
									271.5	47
									70.5	25
									70	102
									163	84
									0.5	21
									22	7.5
									21	132
									14	16.5
									41	0.5
									110.5	60.5
									19.5	192.5
									254.5	9
									50	107.5
									43	44.5
									41.5	19.5
									203.5	73.5
									117.5	203.5
									172.5	12.5
									4	120.5
									330	34.5
									6.5	14.5
									264	2.5
									212.5	9.5
									293.5	5
									2.5	30
									12.5	200
									191.5	77.5
									8.5	2
									6.5	55
									103	134.5
									137.5	26.5
									126.5	200.5
									155	22.5
									215	1
									56.5	0.5
									180.5	50
									43.5	131.5
									81	5.5
									33.5	52.5
									85.5	19.5
									44	29.5
									128	296
									139.5	119
									31	1
									68.5	95
									223	75
									62	235.5
									286	19.5
									141	72.5
									50.5	19
									145	282
									286.5	29.5
									107	43.5
									323.5	170.5
									275.5	17.5
									282	6
									171.5	92.5
									22	143.5
									76	195
									53	250
									61	138
									13.5	7.5
									1	13
									280.5	45
									51	201.5
									42.5	261
									212.5	214
									4	16.5
									2.5	13.5
									40.5	20.5
									77.5	19
									305	19
									39.5	17.5
									46.5	280
									191.5	1
									17.5	20.5
									45	36
									71	2
									61	13
									87.5	12.5
									10.5	106.5
									105.5	24
									326	2
									24.5	13
									37	262
									48	46.5
									173.5	43
									10	42.5
									26.5	179
									33.5	243
									27.5	181
									2	204
									20	226
									65	100.5
									202.5	261.5
									19	125.5
									10.5	201.5
									33	10
										17
										282.5
										223.5
										238.5
										27.5
										36.5
										297
										48
										7.5
										133
										0.5
										8.5
										35.5
										54.5
										2
										116
										234
										217
										20.5
										43.5
										21.5
										201.5
										20
										53
										1.5
										26
										10
										2.5
										187.5
										4
										0.5
										4.5
										6.5
										2
										20
										168
										3

## Sheet: FigureS1_d
Time (Sec)	0.5 uM ATP Survival release phase	0.5 uM ATP Survival release phase 95% CI	0.5 uM ATP Survival release phase 95% CI		Time (Sec)	5 uM ATP Survival release phase	5 uM ATP Survival release phase 95% CI	5 uM ATP Survival release phase 95% CI		Time (Sec)	100 uM ATP Survival release phase	100 uM ATP Survival release phase 95% CI	100 uM ATP Survival release phase 95% CI
1.5	1	NaN	NaN		0.5	1	NaN	NaN		0.5	1	NaN	NaN
1.5	0.997797	0.993485	1		0.5	0.993687	0.988171	0.999203		0.5	0.977907	0.968083	0.987731
2	0.99559	0.989491	1		1	0.988604	0.981201	0.996007		1	0.969579	0.958064	0.981095
3	0.991165	0.982545	0.999785		1.5	0.98605	0.977863	0.994236		1.5	0.95758	0.944016	0.971143
3.5	0.988943	0.979304	0.998581		2	0.983488	0.974587	0.99239		2	0.944212	0.928708	0.959717
4	0.986715	0.976156	0.997274		2.5	0.977069	0.966597	0.987541		2.5	0.934351	0.91757	0.951132
4.5	0.984483	0.973077	0.995889		3	0.970607	0.958771	0.982443		3	0.923139	0.905031	0.941247
5	0.982245	0.970052	0.994439		3.5	0.968004	0.955663	0.980346		3.5	0.919356	0.900822	0.937889
5.5	0.97776	0.96413	0.991391		4	0.964091	0.951029	0.977153		4	0.915557	0.896608	0.934505
6.5	0.975507	0.961211	0.989804		4.5	0.960161	0.946416	0.973906		4.5	0.909199	0.889579	0.928818
7	0.973249	0.958316	0.988182		5	0.958846	0.94488	0.972811		5	0.900235	0.879716	0.920754
8	0.968723	0.952595	0.98485		5.5	0.949626	0.934215	0.965037		5.5	0.897648	0.876877	0.918419
8.5	0.966449	0.949754	0.983143		6	0.945636	0.929642	0.96163		6	0.893756	0.872614	0.914899
9	0.964169	0.946927	0.981411		6.5	0.936287	0.919016	0.953557		6.5	0.888545	0.866917	0.910172
9.5	0.9596	0.941313	0.977886		7	0.934937	0.91749	0.952384		7	0.880682	0.858349	0.903014
10	0.957304	0.938516	0.976092		7.5	0.930884	0.91292	0.948848		7.5	0.866136	0.842576	0.889696
10.5	0.9504	0.930189	0.970612		8	0.92817	0.909869	0.946472		8	0.864791	0.841121	0.888461
12	0.948082	0.927416	0.968749		8.5	0.922726	0.903771	0.941682		8.5	0.859403	0.835298	0.883507
12.5	0.941111	0.919142	0.96308		9	0.921357	0.902241	0.940474		9	0.852625	0.82799	0.877261
13	0.93877	0.916382	0.961158		10	0.917244	0.897655	0.936834		9.5	0.84306	0.817703	0.868418
14.5	0.934076	0.910874	0.957278		10.5	0.910358	0.890007	0.930709		10	0.83615	0.810287	0.862013
15.5	0.927	0.902631	0.951369		12	0.906195	0.885399	0.926991		10.5	0.834756	0.808793	0.86072
16	0.924623	0.899875	0.949371		12.5	0.903406	0.882318	0.924495		11	0.833361	0.807296	0.859425
17.5	0.919857	0.89437	0.945343		13	0.899211	0.877693	0.920729		11.5	0.827768	0.801308	0.854227
18	0.917461	0.891612	0.94331		13.5	0.892186	0.869973	0.914399		12	0.823544	0.796792	0.850297
18.5	0.91506	0.888853	0.941266		14	0.889354	0.866867	0.911841		12.5	0.812224	0.784713	0.839735
19.5	0.910244	0.883339	0.937149		14.5	0.886512	0.863755	0.90927		13	0.803614	0.775545	0.831682
22.5	0.902981	0.875064	0.930898		15	0.885087	0.862195	0.907979		13.5	0.792009	0.763217	0.820801
23.5	0.90054	0.872292	0.928789		15.5	0.883659	0.860634	0.906685		14	0.789065	0.760092	0.818038
24	0.895646	0.866748	0.924544		16.5	0.87937	0.85595	0.902789		14.5	0.784632	0.755391	0.813873
24.5	0.893186	0.863967	0.922404		17.5	0.876496	0.852817	0.900175		15	0.778688	0.749094	0.808282
25	0.888251	0.858404	0.918097		18	0.873613	0.849677	0.897549		15.5	0.772698	0.742755	0.802641
26	0.88577	0.855613	0.915926		18.5	0.87072	0.84653	0.89491		16.5	0.766661	0.736374	0.796949
28.5	0.883282	0.852818	0.913745		19	0.866367	0.841801	0.890932		17	0.762098	0.731553	0.792642
29	0.880787	0.850019	0.911554		19.5	0.864908	0.840218	0.889598		17.5	0.757507	0.726708	0.788306
30.5	0.875782	0.844417	0.907147		20	0.860525	0.835467	0.885583		18	0.752888	0.721836	0.78394
31.5	0.873265	0.841605	0.904926		20.5	0.85612	0.830699	0.881541		18.5	0.74979	0.71857	0.781009
32	0.870742	0.838789	0.902694		21	0.851691	0.825913	0.87747		19	0.745123	0.713655	0.776591
32.5	0.863148	0.830339	0.895957		22	0.84724	0.821109	0.873371		19.5	0.740427	0.708711	0.772142
35	0.860594	0.827502	0.893686		22.5	0.845748	0.8195	0.871997		20	0.730975	0.698775	0.763174
36	0.858033	0.824661	0.891405		23	0.841266	0.814671	0.867861		20.5	0.726186	0.693745	0.758628
42.5	0.855464	0.821814	0.889114		24	0.839763	0.813054	0.866473		21	0.721367	0.688685	0.754048
43.5	0.850311	0.816114	0.884507		24.5	0.835249	0.808198	0.862299		21.5	0.716514	0.683595	0.749434
46	0.847718	0.81325	0.882186		25	0.833735	0.806572	0.860899		22	0.714886	0.681887	0.747885
47	0.845118	0.810381	0.879854		25.5	0.83222	0.804943	0.859496		22.5	0.711622	0.678464	0.744779
47.5	0.839901	0.804634	0.875168		26	0.830701	0.803313	0.858089		23	0.708342	0.675028	0.741657
49	0.837276	0.801747	0.872806		26.5	0.827658	0.800047	0.855269		24	0.701753	0.668128	0.735378
50	0.834643	0.798853	0.870434		27	0.824604	0.796773	0.852435		25	0.698427	0.664648	0.732207
51	0.832002	0.795952	0.868052		27.5	0.821538	0.793488	0.849589		25.5	0.696756	0.662899	0.730614
52	0.829352	0.793045	0.86566		28	0.818462	0.790194	0.846729		26	0.693407	0.659395	0.727418
52.5	0.824036	0.787222	0.860851		28.5	0.816917	0.788541	0.845293		26.5	0.688357	0.654117	0.722598
53.5	0.818685	0.78137	0.856		29	0.81537	0.786886	0.843854		27	0.684967	0.650574	0.719359
54	0.810606	0.772556	0.848656		29.5	0.81227	0.783572	0.840967		27.5	0.678151	0.643458	0.712844
57	0.807886	0.769592	0.84618		31	0.810714	0.78191	0.839518		28.5	0.67643	0.641661	0.711198
57.5	0.805157	0.76662	0.843693		31.5	0.809155	0.780244	0.838065		29.5	0.672979	0.63806	0.707897
58.5	0.802418	0.76364	0.841195		32.5	0.807593	0.778576	0.836609		30	0.671244	0.636251	0.706238
59.5	0.79967	0.760653	0.838687		33	0.806028	0.776906	0.835149		31.5	0.66081	0.625379	0.696242
62	0.796912	0.757657	0.836167		33.5	0.802891	0.77356	0.832222		32	0.659043	0.623538	0.694549
62.5	0.794145	0.754654	0.833637		34.5	0.801317	0.771882	0.830752		32.5	0.657272	0.621692	0.692851
64	0.791369	0.751642	0.831095		35.5	0.79974	0.7702	0.829279		33.5	0.655495	0.619842	0.691149
65.5	0.788582	0.748622	0.828542		36	0.798159	0.768516	0.827802		34.5	0.650152	0.61428	0.686023
66	0.785786	0.745593	0.825978		36.5	0.796575	0.766829	0.826322		35.5	0.644764	0.608675	0.680853
66.5	0.782979	0.742555	0.823403		37	0.791815	0.761763	0.821867		36	0.642953	0.606791	0.679114
67.5	0.777346	0.736466	0.818226		37.5	0.788622	0.758367	0.818877		36.5	0.637504	0.601127	0.673881
68.5	0.771672	0.730341	0.813003		38	0.785416	0.75496	0.815873		37	0.63384	0.597319	0.670361
69	0.765956	0.724179	0.807733		38.5	0.783807	0.75325	0.814364		37.5	0.631997	0.595405	0.66859
70.5	0.763077	0.721077	0.805076		39	0.778969	0.748114	0.809824		38	0.630149	0.593485	0.666814
74.5	0.760186	0.717965	0.802407		39.5	0.7741	0.74295	0.80525		39.5	0.628296	0.59156	0.665032
75	0.757285	0.714844	0.799726		40	0.772467	0.741219	0.803715		40	0.626437	0.58963	0.663245
79.5	0.75146	0.708584	0.794335		40.5	0.769194	0.73775	0.800637		41	0.622708	0.585759	0.659658
80.5	0.748524	0.705432	0.791616		41	0.764263	0.73253	0.795996		41.5	0.618957	0.581866	0.656048
81.5	0.74263	0.69911	0.78615		41.5	0.762609	0.730779	0.794438		42.5	0.61707	0.579908	0.654232
82.5	0.736689	0.692745	0.780633		42.5	0.760951	0.729025	0.792877		43	0.615177	0.577945	0.65241
83.5	0.733695	0.689539	0.77785		43	0.757628	0.725511	0.789745		43.5	0.609481	0.57204	0.646923
86	0.730688	0.686321	0.775054		43.5	0.755959	0.723747	0.788171		44	0.607565	0.570053	0.645076
88.5	0.727668	0.683092	0.772244		44	0.750942	0.718447	0.783437		44.5	0.605642	0.56806	0.643224
93.5	0.724636	0.679852	0.769421		45	0.749258	0.716669	0.781847		45	0.597927	0.560071	0.635783
96	0.721592	0.676599	0.766584		46	0.745883	0.713107	0.778659		45.5	0.594019	0.556025	0.632013
97	0.718534	0.673335	0.763733		46.5	0.742493	0.70953	0.775455		46.5	0.592052	0.553988	0.630115
99.5	0.715463	0.670059	0.760868		47	0.74079	0.707734	0.773845		47	0.588105	0.549904	0.626305
101	0.712379	0.66677	0.757989		47.5	0.739083	0.705935	0.772231		47.5	0.584131	0.545794	0.622468
109.5	0.709282	0.663469	0.755095		48	0.737372	0.704131	0.770613		48	0.58013	0.541656	0.618604
111.5	0.706171	0.660155	0.752188		48.5	0.733942	0.700518	0.767366		50	0.578116	0.539574	0.616658
112.5	0.703047	0.656828	0.749265		49	0.732219	0.698704	0.765735		51	0.576094	0.537484	0.614705
116.5	0.699908	0.653488	0.746328		50	0.727039	0.693251	0.760826		52	0.572037	0.533292	0.610783
117	0.696755	0.650135	0.743375		50.5	0.72356	0.689592	0.757528		52.5	0.565908	0.526962	0.604855
117.5	0.693588	0.646769	0.740408		51	0.721812	0.687754	0.755871		53	0.563843	0.524829	0.602857
124	0.690407	0.643388	0.737425		51.5	0.718308	0.684071	0.752546		54	0.56177	0.522688	0.600852
125	0.68721	0.639994	0.734426		52.5	0.716548	0.682221	0.750875		54.5	0.559689	0.52054	0.598839
125.5	0.683999	0.636586	0.731412		53	0.713018	0.678513	0.747523		55	0.555513	0.51623	0.594795
126.5	0.680773	0.633163	0.728382		54	0.711244	0.676651	0.745838		58.5	0.553408	0.514059	0.592758
130	0.677531	0.629726	0.725335		56.5	0.709466	0.674784	0.744148		59	0.551296	0.51188	0.590713
133	0.671016	0.622826	0.719206		57.5	0.707684	0.672913	0.742454		60.5	0.549176	0.509692	0.588659
133.5	0.667727	0.619344	0.71611		59.5	0.704109	0.669164	0.739055		61.5	0.547047	0.507497	0.586598
134	0.664421	0.615846	0.712997		60	0.702313	0.66728	0.737347		63.5	0.54491	0.505293	0.584527
134.5	0.657777	0.608822	0.706732		61	0.69511	0.659732	0.730488		66	0.542765	0.503082	0.582448
136.5	0.654421	0.605276	0.703566		61.5	0.69329	0.657825	0.728755		68	0.538457	0.498642	0.578272
146.5	0.651048	0.601713	0.700382		62	0.691466	0.655914	0.727017		70.5	0.536286	0.496405	0.576167
147.5	0.647657	0.598134	0.69718		62.5	0.689637	0.653999	0.725274		72.5	0.534106	0.494159	0.574054
148	0.644248	0.594537	0.693959		63.5	0.687803	0.652079	0.723526		73.5	0.531917	0.491904	0.571931
149	0.640821	0.590923	0.690719		65	0.684124	0.64823	0.720019		75	0.529719	0.48964	0.569798
149.5	0.637376	0.587291	0.687461		66.5	0.680426	0.644362	0.716491		75.5	0.527512	0.487367	0.567657
153.5	0.633912	0.583641	0.684183		67.5	0.676708	0.640474	0.712942		76.5	0.525296	0.485085	0.565506
161.5	0.630429	0.579973	0.680885		68	0.674839	0.63852	0.711157		77.5	0.52307	0.482793	0.563346
162	0.626927	0.576286	0.677567		68.5	0.672964	0.636561	0.709367		79	0.520834	0.480493	0.561176
163.5	0.623404	0.57258	0.674229		69	0.669205	0.632634	0.705775		79.5	0.518589	0.478182	0.558997
164	0.619862	0.568855	0.67087		70	0.667314	0.63066	0.703969		84	0.516335	0.475862	0.556807
169.5	0.6163	0.56511	0.66749		70.5	0.665419	0.62868	0.702157		86	0.51407	0.473533	0.554608
172.5	0.612717	0.561345	0.664088		71	0.659715	0.622729	0.696701		88	0.511795	0.471193	0.552398
185.5	0.609113	0.55756	0.660665		71.5	0.657797	0.620728	0.694866		89	0.509511	0.468843	0.550178
186.5	0.598236	0.546155	0.650316		72.5	0.655874	0.618722	0.693026		92	0.507216	0.466483	0.547948
189	0.594543	0.542283	0.646803		74	0.652016	0.6147	0.689332		92.5	0.50491	0.464113	0.545707
189.5	0.590827	0.538389	0.643265		76	0.650075	0.612677	0.687473		95	0.502594	0.461732	0.543456
190	0.583348	0.530559	0.636137		77	0.646183	0.608621	0.683744		96	0.49794	0.456951	0.538929
190.5	0.57956	0.526594	0.632526		77.5	0.642266	0.604542	0.67999		97.5	0.495592	0.454538	0.536645
191.5	0.571934	0.518622	0.625247		79	0.640296	0.602491	0.678101		98	0.493232	0.452114	0.534349
192.5	0.56807	0.514582	0.621558		80	0.63832	0.600433	0.676206		100.5	0.49086	0.449678	0.532042
196	0.564179	0.510517	0.617841		80.5	0.634355	0.596308	0.672403		102	0.488477	0.447231	0.529723
200.5	0.560261	0.506425	0.614097		81	0.630366	0.592158	0.668573		103	0.483688	0.442316	0.525061
201	0.556316	0.502306	0.610325		81.5	0.626351	0.587983	0.664718		104.5	0.48127	0.439834	0.522706
204.5	0.552342	0.498159	0.606524		82	0.62433	0.585882	0.662778		106.5	0.478839	0.43734	0.520339
205	0.540334	0.485653	0.595016		83.5	0.622303	0.583775	0.660831		107.5	0.476396	0.434833	0.51796
206.5	0.536241	0.481388	0.591094		84	0.620269	0.581662	0.658877		110	0.473941	0.432314	0.515567
207	0.527991	0.472803	0.583179		84.5	0.618229	0.579542	0.656916		113	0.471472	0.429782	0.513162
210.5	0.523801	0.468443	0.579158		85.5	0.616182	0.577416	0.654948		113.5	0.468991	0.427237	0.510744
211	0.519577	0.46405	0.575103		86	0.607966	0.56889	0.647043		116	0.466496	0.42468	0.508313
213	0.515318	0.459622	0.571013		87.5	0.603802	0.564569	0.643035		119	0.463988	0.422108	0.505868
215	0.511023	0.45516	0.566887		88	0.601705	0.562394	0.641016		119.5	0.461466	0.419524	0.503409
217.5	0.506693	0.450661	0.562724		88.5	0.599602	0.560212	0.638991		120	0.456395	0.414329	0.498462
219	0.502325	0.446126	0.558523		89	0.59749	0.558023	0.636958		120.5	0.451267	0.409077	0.493457
220	0.493512	0.436988	0.550036		90	0.595371	0.555826	0.634917		124.5	0.448674	0.406421	0.490926
225.5	0.489026	0.432335	0.545716		90.5	0.593245	0.553622	0.632868		125.5	0.446065	0.40375	0.48838
229.5	0.484497	0.427642	0.541353		91	0.588977	0.5492	0.628754		127.5	0.443441	0.401064	0.485819
230	0.475356	0.418179	0.532533		92.5	0.586828	0.546973	0.626682		130	0.440802	0.398362	0.483242
232	0.470696	0.413354	0.528037		93.5	0.58467	0.544739	0.624602		131.5	0.438146	0.395644	0.480649
232.5	0.461282	0.403622	0.518942		95.5	0.582505	0.542496	0.622513		132	0.435475	0.39291	0.478039
233	0.456477	0.398653	0.5143		98	0.580331	0.540246	0.620417		132.5	0.432787	0.39016	0.475413
237.5	0.451621	0.393634	0.509607		100.5	0.57815	0.537987	0.618312		133	0.430082	0.387393	0.47277
239.5	0.446712	0.388563	0.50486		101.5	0.57596	0.535721	0.616198		134.5	0.42736	0.384609	0.47011
240	0.441748	0.383438	0.500059		103	0.573761	0.533446	0.614076		135	0.42462	0.381808	0.467432
246	0.436728	0.378256	0.4952		104	0.571554	0.531163	0.611946		138	0.421863	0.378989	0.464737
247.5	0.43165	0.373017	0.490283		104.5	0.569339	0.528872	0.609807		138.5	0.419088	0.376152	0.462023
248	0.426511	0.367718	0.485305		105.5	0.567115	0.526572	0.607659		139	0.416294	0.373297	0.459291
249	0.42131	0.362356	0.480264		107	0.564882	0.524263	0.605502		143	0.413481	0.370422	0.456539
249.5	0.416044	0.35693	0.475158		107.5	0.562641	0.521946	0.603336		143.5	0.410649	0.367529	0.453769
251	0.41071	0.351437	0.469983		108	0.56039	0.51962	0.601161		147	0.407797	0.364616	0.450978
252.5	0.405306	0.345874	0.464738		108.5	0.558131	0.517284	0.598977		151	0.404925	0.361683	0.448168
253	0.399829	0.340238	0.459419		109	0.555862	0.51494	0.596783		153.5	0.402033	0.358729	0.445336
255.5	0.394275	0.334527	0.454024		109.5	0.553584	0.512587	0.59458		160	0.39912	0.355755	0.442484
258	0.388643	0.328737	0.448549		110	0.551296	0.510225	0.592368		161	0.396185	0.352759	0.43961
258.5	0.382928	0.322864	0.442991		110.5	0.548999	0.507853	0.590146		161.5	0.393228	0.349742	0.436715
260	0.377126	0.316905	0.437346		112.5	0.546692	0.505471	0.587914		163.5	0.390249	0.346702	0.433796
261.5	0.371233	0.310856	0.43161		114	0.542059	0.50069	0.583428		167.5	0.387247	0.34364	0.430855
263	0.365245	0.304713	0.425778		117.5	0.539723	0.49828	0.581166		168	0.384222	0.340554	0.42789
263.5	0.359158	0.29847	0.419846		119	0.537376	0.495859	0.578894		170.5	0.381173	0.337444	0.424901
264	0.352966	0.292122	0.413809		119.5	0.532662	0.490998	0.574327		174.5	0.378099	0.334309	0.421888
265	0.346663	0.285665	0.407661		121	0.530285	0.488546	0.572023		178.5	0.374999	0.33115	0.418849
265.5	0.340243	0.279091	0.401395		121.5	0.527896	0.486084	0.569708		179	0.371874	0.327965	0.415784
268	0.3337	0.272394	0.395006		124.5	0.525496	0.483611	0.567382		181	0.368723	0.324753	0.412693
270	0.327026	0.265566	0.388486		126.5	0.523086	0.481127	0.565045		181.5	0.365544	0.321514	0.409575
273.5	0.320213	0.2586	0.381826		127	0.520664	0.478632	0.562696		182	0.362338	0.318248	0.406428
277.5	0.313252	0.251486	0.375017		127.5	0.518231	0.476126	0.560337		185	0.359103	0.314953	0.403253
279	0.306132	0.244214	0.36805		128	0.515787	0.473608	0.557965		185.5	0.355838	0.311628	0.400048
280	0.298843	0.236773	0.360913		129	0.51333	0.471079	0.555582		186	0.352543	0.308274	0.396813
282.5	0.291372	0.229151	0.353594		129.5	0.510863	0.468538	0.553187		187.5	0.349217	0.304888	0.393547
285	0.283705	0.221332	0.346077		130	0.505903	0.463435	0.548371		189.5	0.34586	0.301471	0.390249
286	0.275824	0.213301	0.338347		135	0.503398	0.460858	0.545939		192.5	0.342469	0.29802	0.386917
289.5	0.267712	0.205038	0.330385		136	0.500881	0.458268	0.543494		195	0.339044	0.294536	0.383552
290	0.259346	0.196522	0.322169		137.5	0.498352	0.455666	0.541037		200	0.335584	0.291017	0.380152
291.5	0.250701	0.187728	0.313673		138.5	0.495809	0.453052	0.538566		200.5	0.332089	0.287462	0.376715
295	0.241747	0.178626	0.304869		139.5	0.493253	0.450424	0.536082		201.5	0.32149	0.276705	0.366275
299	0.223151	0.159842	0.28646		140.5	0.490684	0.447783	0.533585		203	0.317837	0.272992	0.362682
301	0.213008	0.149532	0.276484		141	0.488102	0.445129	0.531075		203.5	0.314141	0.269237	0.359046
309	0.202358	0.138715	0.266		145	0.485505	0.442461	0.52855		204	0.310401	0.265437	0.355366
311	0.191115	0.127309	0.254922		146.5	0.482895	0.439779	0.526011		205	0.306616	0.261592	0.35164
311.5	0.167226	0.103381	0.231072		148	0.480271	0.437083	0.523458		206	0.295118	0.249942	0.340294
316.5	0.153291	0.0891889	0.217392		150	0.477632	0.434373	0.520891		206.5	0.287142	0.241854	0.332429
317.5	0.122632	0.0588042	0.186461		153.5	0.474978	0.431648	0.518308		208.5	0.28304	0.237691	0.328388
318.5	0.102194	0.0376455	0.166742		155	0.47231	0.428909	0.515711		211.5	0.278877	0.233468	0.324287
327.5	0.0766453	0.0116515	0.141639		155.5	0.469626	0.426154	0.513098		212	0.270427	0.224908	0.315945
332	0.0383226	0	0.100587		163	0.466927	0.423385	0.51047		214	0.261703	0.216075	0.307331
186.5	0.585507	0.555495	0.61552		164	0.464213	0.420599	0.507826		216	0.257191	0.211501	0.302881
187	0.581643	0.55159	0.611695		165	0.461482	0.417798	0.505166		217	0.252598	0.206846	0.298351
187.5	0.580676	0.550614	0.610738		166	0.458735	0.41498	0.50249		222	0.247921	0.202106	0.293735
188	0.57971	0.549638	0.609782		171.5	0.453208	0.409315	0.497101		223.5	0.243153	0.197276	0.289029
190.5	0.578744	0.548663	0.608825		172.5	0.450411	0.406448	0.494374		226	0.23829	0.192351	0.284228
192	0.577778	0.547687	0.607868		173.5	0.447595	0.403562	0.491629		234	0.233325	0.187325	0.279326
193.5	0.575845	0.545737	0.605954		175	0.444763	0.40066	0.488866		235	0.228253	0.182191	0.274315
194	0.573913	0.543786	0.60404		176	0.441912	0.397739	0.486085		235.5	0.223066	0.176942	0.269189
195	0.572947	0.542812	0.603082		177	0.439042	0.394799	0.483285		237.5	0.217754	0.171569	0.26394
197	0.571981	0.541837	0.602125		179.5	0.436154	0.391841	0.480466		238.5	0.212311	0.166064	0.258557
198	0.571014	0.540862	0.601167		180.5	0.430338	0.38589	0.474787		240	0.206723	0.160416	0.253031
199	0.568116	0.537939	0.598293		182	0.427391	0.382873	0.471909		243	0.200981	0.154612	0.24735
200	0.564251	0.534042	0.59446		187.5	0.418487	0.373771	0.463203		249	0.19507	0.14864	0.2415
200.5	0.562319	0.532095	0.592543		188.5	0.415454	0.370669	0.460239		250	0.188974	0.142483	0.235465
203	0.561353	0.531122	0.591584		191	0.412399	0.367545	0.457254		256	0.182675	0.136123	0.229227
205	0.55942	0.529175	0.589666		191.5	0.403167	0.358116	0.448217		261	0.169627	0.12302	0.216234
205.5	0.557488	0.527229	0.587747		192.5	0.400017	0.354897	0.445136		261.5	0.155491	0.108832	0.20215
206	0.554589	0.52431	0.584869		194	0.396842	0.351654	0.442031		262	0.139942	0.0932369	0.186647
207	0.552657	0.522365	0.582949		197	0.393642	0.348384	0.438899		262.5	0.131196	0.0843692	0.178022
209	0.549758	0.519448	0.580069		198.5	0.390415	0.345089	0.435741		280	0.121825	0.0748787	0.16877
210	0.548792	0.518476	0.579108		199	0.387162	0.341767	0.432556		282	0.111672	0.0646106	0.158734
211	0.547826	0.517504	0.578148		199.5	0.383881	0.338417	0.429344		282.5	0.100505	0.0533336	0.147677
211.5	0.54686	0.516533	0.577187		200	0.380571	0.33504	0.426103		296	0.0879421	0.0406752	0.135209
212	0.542029	0.511676	0.572382		202.5	0.377233	0.331633	0.422833		297	0.0732851	0.0259648	0.120605
212.5	0.541063	0.510704	0.571421		203.5	0.373865	0.328197	0.419533		298	0.0549638	0.00777643	0.102151
213.5	0.53913	0.508763	0.569498		204	0.370466	0.32473	0.416202		308	0.0274819	0	0.0722848
214	0.538164	0.507792	0.568537		206	0.367036	0.321232	0.41284		135	0.334043	0.303891	0.364194
215	0.535266	0.50488	0.565651		212.5	0.360111	0.314176	0.406045		136.5	0.331915	0.301812	0.362018
218.5	0.5343	0.50391	0.564689		213	0.35658	0.310578	0.402583		137	0.330851	0.300772	0.36093
219	0.531401	0.501	0.561802		215	0.353014	0.306944	0.399085		137.5	0.329787	0.299733	0.359842
220	0.530435	0.50003	0.56084		216	0.349412	0.303274	0.39555		139.5	0.32766	0.297655	0.357664
221.5	0.529469	0.49906	0.559877		216.5	0.345772	0.299567	0.391978		140.5	0.326596	0.296616	0.356575
223.5	0.528502	0.498091	0.558914		220	0.342094	0.295821	0.388367		141	0.324468	0.294539	0.354397
224.5	0.527536	0.497121	0.557951		222.5	0.334657	0.288256	0.381058		142	0.321277	0.291425	0.351128
225	0.523671	0.493244	0.554099		223	0.327051	0.280523	0.373579		142.5	0.320213	0.290387	0.350038
226	0.522705	0.492275	0.553135		228	0.323158	0.276562	0.369754		143	0.319149	0.28935	0.348948
227	0.521739	0.491307	0.552172		229	0.319217	0.272554	0.36588		144	0.318085	0.288312	0.347858
228	0.508213	0.477755	0.53867		230	0.315227	0.268496	0.361958		144.5	0.314894	0.285201	0.344586
232	0.50628	0.475821	0.536739		234.5	0.311185	0.264387	0.357984		145	0.31383	0.284165	0.343495
233	0.505241	0.474776	0.535705		236	0.307091	0.260225	0.353956		147	0.312766	0.283128	0.342404
234	0.504201	0.473731	0.534671		239	0.302941	0.256008	0.349874		147.5	0.309574	0.28002	0.339129
237	0.503161	0.472686	0.533636		242	0.298733	0.251734	0.345733		149	0.307447	0.277949	0.336945
238	0.501082	0.470597	0.531567		247	0.294466	0.247399	0.341532		149.5	0.306383	0.276913	0.335853
238.5	0.500043	0.469553	0.530532		251	0.290135	0.243002	0.337269		150.5	0.304255	0.274843	0.333668
239	0.497963	0.467465	0.528462		254.5	0.281343	0.234089	0.328597		151	0.303191	0.273808	0.332575
240	0.496924	0.466421	0.527427		255.5	0.276806	0.229484	0.324127		152	0.302128	0.272774	0.331482
244	0.495884	0.465377	0.526392		256	0.272192	0.224803	0.319581		153.5	0.301064	0.271739	0.330388
244.5	0.494845	0.464333	0.525356		256.5	0.267499	0.220043	0.314955		154.5	0.3	0.270705	0.329295
246	0.493805	0.46329	0.52432		263	0.262722	0.215199	0.310246		155	0.297872	0.268637	0.327108
247	0.492766	0.462247	0.523284		264	0.257857	0.210267	0.305447		155.5	0.295745	0.26657	0.324919
248	0.491726	0.461203	0.522248		270	0.252898	0.205241	0.300555		156	0.293617	0.264503	0.322731
248.5	0.490686	0.46016	0.521212		271.5	0.24784	0.200117	0.295564		156.5	0.291489	0.262438	0.320541
250	0.488607	0.458075	0.519139		274	0.242677	0.194887	0.290468		157.5	0.290426	0.261405	0.319446
253	0.485488	0.454948	0.516029		275.5	0.237402	0.189544	0.285259		158	0.289362	0.260373	0.31835
254	0.484449	0.453906	0.514992		280.5	0.226611	0.178649	0.274572		158.5	0.288298	0.259341	0.317255
255	0.483409	0.452864	0.513955		282	0.220945	0.172915	0.268976		160.5	0.28617	0.257277	0.315063
255.5	0.48237	0.451822	0.512917		285	0.215131	0.167031	0.263231		161.5	0.285106	0.256246	0.313967
256	0.479251	0.448698	0.509804		286	0.209155	0.160987	0.257324		162	0.284043	0.255214	0.312871
260	0.475093	0.444534	0.505651		286.5	0.203003	0.154766	0.251241		162.5	0.279787	0.251091	0.308484
262	0.473013	0.442453	0.503574		292.5	0.19666	0.148354	0.244965		164	0.278723	0.25006	0.307386
262.5	0.470934	0.440372	0.501496		293.5	0.190104	0.14173	0.238478		165.5	0.27766	0.24903	0.306289
263	0.468855	0.438293	0.499417		298	0.183315	0.134873	0.231757		166	0.276596	0.248	0.305191
266	0.466776	0.436213	0.497338		298.5	0.176264	0.127754	0.224774		166.5	0.275532	0.24697	0.304093
267	0.465736	0.435174	0.496298		304.5	0.16892	0.120343	0.217497		167	0.271277	0.242853	0.2997
268.5	0.463657	0.433096	0.494218		305	0.161242	0.112597	0.209886		167.5	0.270213	0.241825	0.298601
269	0.461578	0.431018	0.492138		310	0.15318	0.104468	0.201891		168.5	0.269149	0.240796	0.297502
271.5	0.459499	0.428941	0.490056		313	0.14467	0.0958926	0.193447		169	0.268085	0.239768	0.296402
274	0.458459	0.427903	0.489015		317	0.135628	0.086786	0.18447		169.5	0.267021	0.23874	0.295303
274.5	0.45638	0.425826	0.486933		323.5	0.116252	0.0675628	0.164942		170	0.265957	0.237712	0.294203
275	0.453261	0.422713	0.483809		326	0.104627	0.0557652	0.153489		171	0.264894	0.236684	0.293103
277	0.452222	0.421676	0.482767		327	0.0915488	0.0425299	0.140568		171.5	0.26383	0.235657	0.292003
278	0.450142	0.419602	0.480683		330	0.0610325	0.0134891	0.108576		172.5	0.262766	0.234629	0.290903
279	0.449103	0.418565	0.479641		335.5	0.0305163	0	0.0790318		173	0.261702	0.233602	0.289802
280	0.448063	0.417528	0.478598		174.5	0.260638	0.232575	0.288701		174.5	0.260638	0.232575	0.288701
281	0.439746	0.409239	0.470254		175	0.259574	0.231549	0.2876		175	0.259574	0.231549	0.2876
287	0.438604	0.408094	0.469115		176	0.258511	0.230522	0.286499		176	0.258511	0.230522	0.286499
290	0.437462	0.406949	0.467975		176.5	0.257447	0.229496	0.285397		176.5	0.257447	0.229496	0.285397
293.5	0.43632	0.405805	0.466835		179.5	0.256383	0.22847	0.284296		179.5	0.256383	0.22847	0.284296
294	0.432893	0.402372	0.463414		181	0.254255	0.226419	0.282092		181	0.254255	0.226419	0.282092
295	0.431751	0.401229	0.462273		182.5	0.253191	0.225394	0.280989		182.5	0.253191	0.225394	0.280989
300.5	0.375783	0.34546	0.406106		187.5	0.252128	0.224368	0.279887		187.5	0.252128	0.224368	0.279887
302	0.373499	0.343196	0.403802		189	0.25	0.222319	0.277681		189	0.25	0.222319	0.277681
307	0.372357	0.342063	0.40265		189.5	0.248936	0.221294	0.276578		189.5	0.248936	0.221294	0.276578
310	0.370072	0.3398	0.400345		191	0.247872	0.22027	0.275475		191	0.247872	0.22027	0.275475
313	0.36893	0.338668	0.399192		202	0.245745	0.218222	0.273267		202	0.245745	0.218222	0.273267
314	0.367788	0.337537	0.398039		206	0.242553	0.215152	0.269954		206	0.242553	0.215152	0.269954
319	0.365504	0.335276	0.395732		207	0.241489	0.214129	0.268849		207	0.241489	0.214129	0.268849
320	0.364361	0.334145	0.394578		209	0.240426	0.213107	0.267744		209	0.240426	0.213107	0.267744
325	0.362077	0.331885	0.392269		209.5	0.239362	0.212084	0.266639		209.5	0.239362	0.212084	0.266639
326	0.359793	0.329625	0.38996		210.5	0.23617	0.209019	0.263322		210.5	0.23617	0.209019	0.263322
330	0.35865	0.328496	0.388805		212	0.235106	0.207997	0.262216		212	0.235106	0.207997	0.262216
331	0.357508	0.327367	0.38765		212.5	0.234043	0.206976	0.261109		212.5	0.234043	0.206976	0.261109
332	0.356366	0.326238	0.386494		213	0.232979	0.205955	0.260002		213	0.232979	0.205955	0.260002
335	0.355224	0.325109	0.385338		213.5	0.231915	0.204934	0.258896		213.5	0.231915	0.204934	0.258896
338	0.354082	0.323981	0.384182		215	0.229787	0.202893	0.256681		215	0.229787	0.202893	0.256681
340	0.351797	0.321724	0.38187		215.5	0.228723	0.201873	0.255573		215.5	0.228723	0.201873	0.255573
344	0.350655	0.320597	0.380713		216	0.22766	0.200854	0.254466		216	0.22766	0.200854	0.254466
346	0.348371	0.318342	0.378399		216.5	0.226596	0.199834	0.253357		216.5	0.226596	0.199834	0.253357
348	0.347228	0.317215	0.377242		217	0.225532	0.198815	0.252249		217	0.225532	0.198815	0.252249
350	0.346086	0.316088	0.376084		217.5	0.224468	0.197796	0.25114		217.5	0.224468	0.197796	0.25114
353	0.344944	0.314961	0.374927		218.5	0.223404	0.196777	0.250032		218.5	0.223404	0.196777	0.250032
362	0.343802	0.313835	0.373769		219	0.220213	0.193722	0.246703		219	0.220213	0.193722	0.246703
364	0.34266	0.312709	0.37261		220	0.219149	0.192704	0.245594		220	0.219149	0.192704	0.245594
366	0.341517	0.311583	0.371452		223	0.216866	0.190508	0.243224		223	0.216866	0.190508	0.243224
367	0.340375	0.310457	0.370293		223.5	0.196321	0.170809	0.221833		223.5	0.196321	0.170809	0.221833
369	0.339233	0.309332	0.369134		224	0.194038	0.168627	0.219449		224	0.194038	0.168627	0.219449
373	0.338091	0.308207	0.367975		225	0.192897	0.167537	0.218257		225	0.192897	0.167537	0.218257
377	0.336949	0.307082	0.366816		228.5	0.191652	0.166339	0.216966		228.5	0.191652	0.166339	0.216966
378	0.335806	0.305957	0.365656		230.5	0.189147	0.163927	0.214366		230.5	0.189147	0.163927	0.214366
380	0.334664	0.304832	0.364496		233	0.187894	0.162723	0.213066		233	0.187894	0.162723	0.213066
382	0.33238	0.302584	0.362176		240.5	0.185389	0.160315	0.210463		240.5	0.185389	0.160315	0.210463
384	0.331238	0.30146	0.361015		242	0.184136	0.159112	0.209161		242	0.184136	0.159112	0.209161
385	0.328953	0.299213	0.358693		242.5	0.182884	0.157909	0.207859		242.5	0.182884	0.157909	0.207859
386	0.325527	0.295845	0.355208		243.5	0.181631	0.156707	0.206555		243.5	0.181631	0.156707	0.206555
387	0.3221	0.292479	0.351721		249.5	0.180379	0.155506	0.205251		249.5	0.180379	0.155506	0.205251
388	0.319816	0.290235	0.349396		250	0.179126	0.154305	0.203947		250	0.179126	0.154305	0.203947
389	0.318673	0.289114	0.348232		252	0.177873	0.153105	0.202642		252	0.177873	0.153105	0.202642
390	0.317531	0.287993	0.347069		252.5	0.167852	0.143525	0.192179		252.5	0.167852	0.143525	0.192179
391	0.316389	0.286873	0.345905		253	0.165347	0.141137	0.189557		253	0.165347	0.141137	0.189557
394	0.31182	0.282393	0.341248		256	0.164094	0.139943	0.188246		256	0.164094	0.139943	0.188246
396	0.310678	0.281273	0.340083		262.5	0.16064	0.136527	0.184752		262.5	0.16064	0.136527	0.184752
399	0.309536	0.280154	0.338918		265.5	0.157185	0.13312	0.18125		265.5	0.157185	0.13312	0.18125
400	0.304967	0.27568	0.334254		272	0.155458	0.131421	0.179495		272	0.155458	0.131421	0.179495
406	0.303825	0.274562	0.333088		273.5	0.153731	0.129723	0.177738		273.5	0.153731	0.129723	0.177738
407	0.302683	0.273444	0.331921		276.5	0.152003	0.128028	0.175978		276.5	0.152003	0.128028	0.175978
410	0.300398	0.271209	0.329587		279.5	0.150276	0.126335	0.174216		279.5	0.150276	0.126335	0.174216
411	0.299256	0.270092	0.32842		280	0.148549	0.124645	0.172452		280	0.148549	0.124645	0.172452
412	0.296972	0.267859	0.326084		284.5	0.146821	0.122957	0.170685		284.5	0.146821	0.122957	0.170685
413	0.291261	0.262281	0.32024		290.5	0.145094	0.121272	0.168916		290.5	0.145094	0.121272	0.168916
414	0.290118	0.261166	0.319071		293.5	0.143367	0.119589	0.167145		293.5	0.143367	0.119589	0.167145
415	0.288976	0.260052	0.317901		297	0.141639	0.117908	0.165371		297	0.141639	0.117908	0.165371
423	0.273388	0.24481	0.301967		305.5	0.139912	0.11623	0.163594		305.5	0.139912	0.11623	0.163594
424	0.266194	0.237793	0.294594		306	0.136457	0.112881	0.160034		306	0.136457	0.112881	0.160034
425	0.264995	0.236625	0.293364		307	0.13473	0.11121	0.15825		307	0.13473	0.11121	0.15825
428	0.263796	0.235457	0.292134		311	0.132957	0.109492	0.156423		311	0.132957	0.109492	0.156423
432	0.262314	0.233986	0.290641		316.5	0.129412	0.106063	0.15276		316.5	0.129412	0.106063	0.15276
438	0.260072	0.231647	0.288496		318	0.127639	0.104353	0.150925		318	0.127639	0.104353	0.150925
442	0.197296	0.167713	0.226878		320.5	0.114203	0.0910194	0.137387		320.5	0.114203	0.0910194	0.137387
444	0.19057	0.161033	0.220107		321	0.111964	0.088823	0.135105		321	0.111964	0.088823	0.135105
445	0.188328	0.158813	0.217842		327	0.107486	0.0836634	0.131308		327	0.107486	0.0836634	0.131308
447	0.17936	0.149971	0.208748		333.5	0.103007	0.0786138	0.1274		333.5	0.103007	0.0786138	0.1274
448	0.0762279	0.0531303	0.0993255		345	0.0403071	0.0176529	0.0629612		345	0.0403071	0.0176529	0.0629612
450	0.0739859	0.0511535	0.0968184

## Sheet: FigureS1_e
			0.5 uM ATP Prime time (sec)	5 uM ATP Prime time (sec)	100 uM ATP Prime time (sec)				0.5 uM ATP Release time (sec)	5 uM ATP Release time (sec)	100 uM ATP Release time (sec)
			49	128	49.5				164	5.5	2.5
			87	116	32.5				7	16.5	206
			108	18.5	82.5				10.5	40.5	153.5
			17	40.5	29				32.5	66.5	7
			7	7	105				14.5	50	0
			11.5	183.5	12.5				2	77	15.5
			173.5	23	2				12	83.5	0.5
			138.5	62.5	26.5				246	6.5	2
			2	330.5	17				53.5	220	4.5
			14.5	31	95.5				309	50	208.5
			24	6	26.5				1.5	140.5	0.5
			62	17	15.5				28.5	13.5	7
			19	0.5	2.5				311.5	304.5	5
			168.5	36	29.5				186.5	26	4
			154	43	61				10.5	18	0.5
			29.5	15.5	7.5				146.5	39	174.5
			22	235.5	9				69	69	9
			95.5	41	4.5				22.5	2.5	3.5
			73.5	22.5	169				54	10.5	3
			41.5	135.5	4.5				291.5	23	8.5
			156	16	75				14.5	8	7.5
			25.5	68	27.5				32.5	61	2
			34.5	34.5	51.5				83.5	17.5	0.5
			16.5	54.5	2.5				206.5	21	13.5
			73.5	196	34				24	4	212
			53.5	123.5	131				4	5	2
			201	40.5	4.5				17.5	71.5	61.5
			9	12.5	6.5				268	6	1
			110.5	1	3.5				5.5	114	33.5
			4.5	58.5	21.5				24.5	89	9
			19.5	3.5	14.5				67.5	194	75.5
			18.5	47.5	4				133.5	108	11.5
			1.5	20	84.5				196	84.5	54
			139.5	6	169.5				9.5	92.5	1.5
			58	34.5	12				9.5	129	16.5
			36	11	37.5				79.5	0.5	3
			92	17	61				111.5	90	7.5
			26	31.5	164.5				249.5	127	14
			28.5	11	17.5				8	63.5	41.5
			165	27	10.5				81.5	38.5	7
			28	283	15.5				16	109	27.5
			101	45	9.5				201	0.5	9.5
			17.5	50.5	5				191.5	48.5	44
			22.5	128	10.5				49	20.5	13
			24.5	120.5	24.5				332	155.5	25
			69	2	24.5				185.5	228	178.5
			41	71	25				289.5	165	34.5
			94	95.5	4				215	91	27.5
			85.5	26	51.5				125.5	95.5	37.5
			59	235	60.5				32.5	10	0.5
			58	5.5	27.5				149.5	22.5	9.5
			122	122	14.5				4.5	242	26.5
			73.5	6	4.5				65.5	146.5	34.5
			7	261	39				232.5	7	12
			35	7.5	157.5				30.5	37.5	0.5
			7.5	98.5	12.5				229.5	47	2.5
			278.5	20	57				189.5	2.5	3
			16.5	45	6.5				189	5.5	14.5
			48.5	51	25				116.5	79	5
			53.5	83	59				285	28	11.5
			46	177	33				237.5	3	20
			32.5	3	9				290	20	2.5
			161.5	238	23.5				59.5	27	2
			121	74.5	19				82.5	1	2.5
			96.5	197	49.5				311	6.5	0.5
			12.5	84	23.5				10.5	77	22
			4.5	19	169				31.5	4.5	185
			76.5	66.5	302				270	26.5	1.5
			47.5	241.5	40.5				70.5	292.5	3
			15.5	159.5	108				190	13.5	51
			179.5	26	24.5				316.5	15	8
			2	44.5	50.5				18.5	3	41
			107.5	59	12				295	12	86
			134.5	130.5	28				57	72.5	1.5
			19	16	9.5				93.5	6.5	4
			152	101.5	144				52.5	27.5	3
			4	102	19				133	107.5	0.5
			209	115.5	1.5				258.5	317	7
			11	27	17				35	5.5	1.5
			99	219.5	20.5				54	2	12.5
			243	13	38				317.5	47.5	3.5
			99.5	102	25.5				317.5	8.5	11.5
			52	30.5	25				299	10	24
			26	105.5	17.5				25	150	143
			221.5	33	33				153.5	0.5	13.5
			49	30.5	56				205	3	21.5
			66	11.5	50.5				136.5	199	256
			93	24.5	128.5				30.5	187.5	20
			2	142	17.5				15.5	86	31.5
			67.5	228	281				211	19	97.5
			29	164.5	47				88.5	88	4.5
			6	24.5	25				81.5	39	45
			10	12	17.5				192.5	13.5	45
			106.5	68	8				263	135	18
			286.5	18	9.5				64	323.5	68
			19	241.5	39.5				80.5	46	261.5
			51.5	50.5	15.5				232	3.5	0.5
			124.5	15.5	27.5				232.5	10.5	47.5
			112	26.5	45.5				134.5	188.5	26
			278	37	16				133	327	5
			45.5	40.5	15.5				17.5	5.5	24
			19.5	36.5	43				263.5	93.5	2
			94.5	52	14.5				47.5	38	298
			38.5	98	31				265	121	15.5
			274	113.5	42.5				286	14	13.5
			24	27	20.5				299	98	161.5
			93.5	165.5	20.5				247.5	24.5	237.5
			29.5	14	19.5				186.5	49	1
			17	63	25.5				52	130	7
			291.5	46.5	140				126.5	310	3
			19	23	25.5				42.5	108.5	15.5
			53.5	13.5	15.5				47.5	81.5	5
			82	12	3.5				46	59.5	9
			42	73.5	132				5	330	18
			75.5	97	85				258	81	7.5
			180.5	28	7.5				265.5	21	15
			11.5	208	7.5				12.5	5.5	6.5
			23	29	8.5				149	71	96
			27	119	12.5				25	86	119.5
			98	24.5	5				172.5	71	110
			68	2	23				86	110	41
			18	38	100				273.5	213	7.5
			83	6	35.5				219	38	20
			267.5	119.5	28.5				29	175	0.5
			70	80.5	5.5				162	19	4.5
			38.5	47	37				54	153.5	2
			41	160.5	85				190	18	17.5
			283.5	85.5	7				210.5	82	38
			232.5	126.5	38.5				147.5	6.5	9
			173.5	94	33				225.5	77.5	12.5
			14	170.5	28.5				220	148	47.5
			184	145.5	43.5				169.5	280.5	5.5
			7	192	70				249	274	151
			9	74	58				47	50.5	2.5
			25.5	67	233				23.5	37	130
			53	41.5	156				67.5	20.5	161
			55.5	111	55				264	187.5	48
			38	89.5	13.5				148	69	308
			20.5	13	73				96	25	7.5
			28	109	30				15.5	12	7.5
			53.5	109	48.5				68.5	62.5	9.5
			40	74	18.5				82.5	31.5	0.5
			7.5	9.5	8.5				130	74	39.5
			154	29	333.5				58.5	124.5	11
			47	68.5	252.5				311.5	199.5	31.5
			31.5	11	80.5				99.5	87.5	41.5
			26.5	23.5	43.5				163.5	6	89
			86	196.5	25.5				117	9	17
			102	4.5	48.5				252.5	16.5	3
			201.5	148	13				134	3.5	9.5
			271.5	8	245				26	101.5	1
			48	5.5	67				79.5	270	10
			306	13	32.5				13	35.5	22.5
			109	47	214.5				255.5	112.5	262
			17.5	3	25.5				282.5	41	7.5
			42	26.5	4.5				207	7.5	18.5
			60	68	45.5				161.5	12	235
			41.5	3	177.5				204.5	29	26.5
			70.5	12	196				51	129.5	7
			38	102	69.5				62	119.5	0.5
			172	44	105.5				125	119.5	103
			168	23	12.5				233	8.5	5
			14	28.5	12				200.5	59.5	17
			118.5	57.5	110.5				327.5	22	103
			306.5	47	18				260	256	13.5
			66.5	11.5	12.5				248	86	79
			99.5	27	34				318.5	335.5	52.5
			150.5	51.5	22				22.5	20.5	76.5
			21	72	20.5				68.5	68	113
			15.5	21	22.5				8	1	138.5
			43	13.5	39				205	20	11.5
			259.5	45	68.5				217.5	1.5	14
			174.5	8	4				301	256.5	24
			286.5	23.5	26.5				10	39	167.5
			199.5	123	163				277.5	28.5	88
			75.5	292	7				97	91	139
			194.5	54.5	3				112.5	187.5	262.5
			84	52.5	22.5				9	247	45
			14	233.5	16.5				32	313	35.5
			21	125	39.5				186.5	60	12.5
			36	90	3				239.5	52.5	6
			312	57	29.5				261.5	114	52
			69	138	37				3	28	222
			129	45	42				74.5	136	147
			201	72.5	5				8.5	8	0.5
			24	31	46				15.5	27	120
			138.5	46	6				205	127.5	181.5
			107	28.5	10.5				3.5	80	2.5
			63.5	57	42				18	41	4.5
			47	50.5	136				101	200	1.5
			11	237	7				207	104	20
			54	302.5	8.5				24	90.5	206
			214	179.5	84.5				220	65	31.5
			4	60	2				19.5	51.5	0.5
			6	70.5	8				251	216.5	205
			84	39.5	60.5				191.5	74	206.5
			70.5	258.5	5.5				52.5	67.5	45.5
			38	27	38				109.5	109.5	206.5
			44.5	51.5	90				230	54	37
			72	22	39.5				69	263	13
			92	27	88.5				213	191.5	206
			74	15	12				66.5	298	10
			53.5	24	27				12.5	43	15.5
			41.5	34	97.5				57.5	177	9.5
			54.5	22	10				36	44	13.5
			61.5	106.5	11.5				5.5	223	40
			86.5	25	58				124	222.5	12.5
			38.5	2.5	120				66	1.5	13.5
			88.5	21	17				22.5	53	160
			0.5	27	21.5				12.5	298.5	104.5
			13.5	9	6.5				6.5	222.5	6
			34	54.5	11.5				279	254.5	132.5
			51.5	44.5	37				240	5.5	189.5
			41.5	9.5	7.5				280	14.5	211.5
			36.5	159.5	29.5				62.5	6.5	31.5
			160.5	17	29.5				190.5	236	212
			16.5	80	52.5				43.5	239	32.5
			138	108.5	10.5				134.5	271.5	47
			221	15.5	67.5				230	70.5	25
			34	83	40				50	70	102
			78.5	33.5	5				117.5	163	84
			6	19.5	34.5				53.5	0.5	21
			147.5	65.5	96.5				43.5	22	7.5
			111	7	15.5				253	21	132
			118	36	14.5				19.5	14	16.5
			98.5	29.5	15.5				3	41	0.5
			159	225.5	77.5				75	110.5	60.5
			68	5	44.5					19.5	192.5
			88.5	143	2					254.5	9
			144	31	14.5					50	107.5
			62	263	4.5					43	44.5
			59	6	90					41.5	19.5
			141.5	75.5	30					203.5	73.5
			36	1.5	6					117.5	203.5
			45.5	14	18.5					172.5	12.5
			93.5	80.5	61.5					4	120.5
			216	51	4.5					330	34.5
			44	114	27					6.5	14.5
			21.5	15.5	18.5					264	2.5
			30.5	51	87.5					212.5	9.5
			182	169	12					293.5	5
			11	135.5	12.5					2.5	30
			26	71.5	19.5					12.5	200
			239.5	145.5	9					191.5	77.5
			179	71.5	2					8.5	2
			216	99	121					6.5	55
			89.5	131	4.5					103	134.5
			46	14.5	41.5					137.5	26.5
			136	22	3.5					126.5	200.5
			259.5	309.5	42.5					155	22.5
			77.5	171	4.5					215	1
			72	38.5	12.5					56.5	0.5
			55	201	142.5					180.5	50
			131	119	72					43.5	131.5
			177.5	41.5	81					81	5.5
			133.5	40.5	11.5					33.5	52.5
			168	43.5	12.5					85.5	19.5
			276.5	9	7					44	29.5
			38.5	8	68.5					128	296
			106	256.5	57					139.5	119
			11	114.5	11.5					31	1
			11.5	46	7					68.5	95
			61	19.5	19.5					223	75
			23.5	33	31.5					62	235.5
			21.5	106.5	4.5					286	19.5
			9	16.5	8					141	72.5
			270	118.5	34.5					50.5	19
			15	18	74.5					145	282
			47	18.5	15					286.5	29.5
			15.5	54	10.5					107	43.5
			28	11.5	25					323.5	170.5
			318.5	109	7					275.5	17.5
			50.5	10.5	46.5					282	6
			231	13	4.5					171.5	92.5
			100.5	34.5	57.5					22	143.5
			99	58.5	3					76	195
			169.5	93	92					53	250
			118.5	24	9					61	138
			89.5	150.5	9					13.5	7.5
			67	43.5	10					1	13
			121	24.5	24.5					280.5	45
			114	9.5	69.5					51	201.5
			69.5	112	12.5					42.5	261
			212	231.5	7					212.5	214
			41	5.5	29.5					4	16.5
			100.5	8	149					2.5	13.5
			66.5	126	46.5					40.5	20.5
			150.5	81.5	16					77.5	19
			131.5	23	59.5					305	19
			34.5	175.5	27					39.5	17.5
			118	29	57					46.5	280
			315.5	41.5	92					191.5	1
			87	116	104					17.5	20.5
			121	31.5	18					45	36
			259.5	54	21.5					71	2
			60.5	3	27					61	13
			84	55.5	24					87.5	12.5
			79.5	61	223.5					10.5	106.5
			127	8.5	136.5					105.5	24
			48	27	53					326	2
			39	26.5	64					24.5	13
			189.5	21	16					37	262
			58.5	54	21.5					48	46.5
			40.5	34	34					173.5	43
			50.5	58.5	71.5					10	42.5
			243.5	24	25.5					26.5	179
			206	83.5	12					33.5	243
			106.5	89	19					27.5	181
			63.5	19.5	21.5					2	204
			32	279	24					20	226
			96	25.5	77					65	100.5
			60	16	46					202.5	261.5
			249.5	83.5	80.5					19	125.5
			73	11.5	37					10.5	201.5
			296	32	23.5					33	10
			175.5	9.5	128					29.5	17
			108	6.5	23					104.5	282.5
			224.5	26.5	16					12.5	223.5
			220	49	2.5					179.5	238.5
			219.5	27	77					37	27.5
			285.5	76.5	17					3	36.5
			84	14.5	145					197	297
			146	53.5	25					36.5	48
			73.5	100.5	4.5					80.5	7.5
			253.5	58	10.5					176	133
				41.5	43					13	0.5
				181	140.5					182	8.5
				25.5	93.5					44	35.5
				134.5	29.5					39.5	54.5
				14.5	118					138.5	2
				5.5	53.5					88.5	116
				22	25.5					18.5	234
				27	44.5					180.5	217
				291	28.5					34.5	20.5
				18.5	32					61	43.5
				93	50.5					46	21.5
				13	43					164	201.5
				15	50					229	20
				78.5	17.5					86	53
				25.5	32.5					192.5	1.5
				27	22.5					25.5	26
				58	8.5					32.5	10
				37	23					37.5	2.5
				21	18					7.5	187.5
				2	83.5					80.5	4
				49.5	40.5					51.5	0.5
				37.5	280					36	4.5
				163.5	47					24	6.5
				103	49.5					206	2
				35.5	35.5					255.5	20
				32.5	37.5					5.5	168
				17.5	252					14.5	3
				56	29.5					0.5	120
				33.5	73.5					130	1.5
				28.5	58					285	0.5
				9.5	88					234.5	27
				16.5	35					121.5	27.5
				42	57					4.5	23
				70	78.5					191	12.5
				87	167					119	70.5
				37	53					61.5	47
				11	29.5					7.5	182
				21.5	272					13.5	18
				6	318					204	186
				258.5	23					198.5	35.5
				92.5	22.5					40	27
				29.5	213					166	13
				20	15.5					15.5	92
				109.5	46					66.5	58.5
				47.5	32.5					24.5	21
				47.5	31					16.5	8.5
				86	35.5					3	7.5
				11	48					84	113.5
				173	28					171.5	6.5
				130.5	158					81.5	8.5
				265	137					57.5	96
				19.5	123					13	12.5
				88	35					2.5	163.5
				23.5	230.5					216	98
				47	33.5					6	52.5
				10.5	79.5					100.5	124.5
				85.5	36					46.5	66
				8.5	154.5					29.5	31.5
				75.5	68					13	21
				71	104.5					251	14.5
				47	133					23	68
				68.5	28.5					18.5	13.5
				63.5	103					230	23
				32	72.5					10.5	16.5
				35.5	62					23	12
				208	69.5					48.5	240
				127	55.5					8.5	25.5
				50.5	15.5					67.5	59
				7	14.5					1	31.5
				3.5	68					39.5	15
				3	8.5					4.5	216
				78.5	18						1.5
				11.5	16.5						203
				261.5	10						43.5
				89	11.5						10.5
				18.5	17						36.5
				40.5	10						1
				128.5	55.5						37
				71.5	82						15
				28	7						15
				169.5	14.5						21.5
				141.5	14						135
				13	37.5						32
				9.5	3.5						63.5
				80.5	46						36.5
				128	66						261
				48.5	66						120.5
				14.5	61.5						127.5
				22	3.5						9.5
				80.5	25						249
				16.5	89						185.5
				45.5	30						10
				157	11						55
				18.5	26.5						28.5
				119.5	9						214
				127	11.5						52
				117	11.5						1.5
				111.5	14						5
				16.5	118.5						18.5
				71.5	84.5						6.5
				40.5	5						3.5
				29	131.5						3
				55.5	34.5						45.5
				59	6.5						12
				12	12						1.5
				88	25						79.5
				14	29.5
				37	18
				80.5	14
				31	8
				49	77
				25.5	149.5
				129	18
				39	2.5
				47	40.5
				44.5	6.5
				8.5	29
				62	24.5
				41.5	17.5
				164	7
				61.5	8
				31.5	2
				88.5	30
				40.5	3
				21.5	167
				46	37
				53.5	19
				109	17.5
				83	9.5
				33.5	7
				79.5	136.5
				18	26.5
				291.5	59.5
				135.5	60.5
				15.5	8
				11.5	61.5
				34	20.5
				90.5	21
				17	166.5
				59	46
				19	9
				51.5	24.5
				34	79
				52	52
				64	36
				4.5	36.5
				6	32
				9	284.5
				12	16
				41.5	142
				34	228.5
				17.5	42
				163.5	40
				6	23
				22	3.5
				15.5	53
				101.5	68
				128	52
				6	25.5
				6	7
				13.5	37
				318	43
				125.5	56
				98	147.5
				170.5	43
				35.5	143
				58.5	142
				52	12.5
				305	16
				130	37.5
				174.5	63.5
				115	22.5
				51	42
				66	90.5
				27	29.5
				92.5	22
				57.5	16
				38.5	21
				50	59.5
				18.5	69.5
				50.5	55.5
				171	240.5
				145.5	155.5
				78	155.5
				140.5	62.5
				118	59.5
				127.5	30.5
				155.5	34.5
				115	81
				50.5	9.5
				15	28.5
				83	128.5
				52	10
				59	52.5
				29	327
				80.5	18
				21.5	114.5
				25.5	37.5
				343	97.5
				204.5	35
				58.5	40.5
				108.5	37.5
				118	213.5
				76	202
				153	144.5
				66	26
				273	189.5
				40.5	14.5
				166.5	24.5
				129.5	90
				133	17
				89	33.5
				127	17
				319	98
				138.5	45.5
				168	49.5
				316	27
				120.5	14.5
				87	32
				114	50.5
				245.5	41.5
				136.5	2
				163.5	28
				38.5	5.5
				55.5	5.5
				55.5	40
				26.5	5
				206	22.5
				21.5	7.5
				111.5	51.5
				68.5	70
				60.5	99.5
				53	72
				101	86.5
				164.5	189
				100	135
				154.5	24
				15.5	207
				98.5	62
				136.5	23.5
				74	40
				45.5	174.5
					30
					162.5
					139.5
					40
					14
					162.5
					17
					59.5
					215
					66.5
					215
					119.5
					20
					64
					57
					124
					11.5
					42
					93.5
					58.5
					51.5
					54.5
					33
					57
					43
					42.5
					35
					64.5
					53.5
					240.5
					32.5
					262.5
					25
					152
					96
					42.5
					24.5
					172.5
					35
					144.5
					58
					46
					206
					16
					11
					45.5
					37
					31
					217
					206
					333.5
					96
					65.5
					58
					75
					52
					34.5
					162
					42
					29.5
					202
					8.5
					24
					45.5
					25.5
					107
					160.5
					63
