# Supplementary material for: H2A.Z deposition by SWR1C involves multiple ATP-dependent steps
Source: Nat Commun. 2022 Nov 17;13:7052. doi: 10.1038/s41467-022-34861-x (PMC9672302; doi:10.1038/s41467-022-34861-x)
Supplement: Supplementary file 4 — Source Data [file 41467_2022_34861_MOESM4_ESM.zip › SupplementaryFigure2a_2c_2d.xlsx]

## Sheet: FigureS2_a
Nucleosome Initial E.T. value	Nucleosome Final E.T. value
0.65687	0.717782
0.39586	0.451946
0.800236	0.692551
0.651524	0.115771
0.674638	0.653453
0.794363	0.691254
0.730628	0.690089
0.827528	0.570526
0.729756	0.308798
0.565467	0.396358
0.596109	0.176898
0.771974	0.503092
0.5204	0.671126
0.703216	0.198517
0.875786	0.743627
0.517149	0.34005
0.73286	0.580135
0.757361	0.575757
0.577217	0.549412
0.697904	0.71518
0.460884	0.4052
0.542592	0.567854
0.681868	0.720516
0.616211	0.467392
0.473651	0.576695
0.727883	0.657831
0.507878	0.549742
0.741117	0.294837
0.657412	0.790873
0.70896	0.538906
0.504603	0.464381
0.500579	0.393278
0.412615	0.331875
0.535865	0.664653
0.603173	0.454987
0.857812	0.708999
0.597721	0.510473
0.466326	0.451785
0.56189	0.485745
0.679207	0.650479
0.639835	0.331206
0.787382	0.619024
0.78831	0.529655
0.783265	0.895506
0.476775	0.725601
0.624553	0.597045
0.401295	0.423732
0.491637	0.444355
0.474747	0.429725
0.432224	0.495018
0.818389	0.659204
0.843595	0.67972
0.785357	0.908914
0.524704	0.212897
0.539703	0.405649
0.694706	0.313399
0.671664	0.296289
0.457391	0.345173
0.451011	0.150346
0.335574	0.302657
0.681936	0.70775
0.67302	0.681249
0.753902	0.237772
0.765656	0.675274
0.608847	0.544021
0.450422	0.0846673
0.675551	0.602684
0.440363	0.672166
0.336377	0.390434
0.848302	0.658256
0.463083	0.351644
0.55968	0.167526
0.784468	0.623855
0.336808	0.373396
0.383919	0.455648
0.437389	0.43341
0.48361	0.572721
0.407311	0.404321
0.323692	0.341271
0.774037	0.693619
0.444854	0.435626
0.813674	0.473305
0.755398	0.573646
0.514612	0.52081
0.496667	0.46464
0.453628	0.456713
0.732409	0.747437
0.77753	0.785301
0.729214	0.359012
0.735809	0.709094
0.716333	0.733408
0.640238	0.140783
0.668952	0.74173
0.592545	0.586875
0.488839	0.465607
0.647526	0.422475
0.62116	0.371451
0.429652	0.43726
0.691074	0.116706
0.459506	0.487737
0.695438	0.330337
0.780163	0.761703
0.310552	0.409753
0.422371	0.460662
0.499155	0.415426
0.385187	0.432405
0.797169	0.801325
0.522697	0.590432
0.584221	0.470554
0.750759	0.785581
0.576371	0.197191
0.452019	0.439514
0.638049	0.24368
0.798917	0.757425
0.517544	0.53658
0.528975	0.138133
0.418592	0.40469
0.475719	0.467738
0.619514	0.645993
0.707976	0.763788
0.712869	0.803221
0.337402	0.462062
0.746136	0.766006
0.390699	0.294607
0.78347	0.733338
0.460306	0.464876
0.423259	0.402581
0.580796	0.482437
0.609726	0.656454
0.479701	0.485561
0.562629	0.522703
0.431351	0.416189
0.688345	0.514135
0.39182	0.44084
0.566823	0.409245
0.786881	0.76146
0.684425	0.626258
0.392289	0.412446
0.507568	0.559459
0.592569	0.701981
0.587295	0.588695
0.609767	0.230569
0.459232	0.453081
0.844447	0.406834
0.769014	0.689973
0.387388	0.414363
0.789834	0.792884
0.785147	0.622855
0.499092	0.48966
0.81299	0.753078
0.545304	0.766231
0.685128	0.708271
0.474002	0.562595
0.569122	0.395349
0.418354	0.443
0.49285	0.126438
0.583953	0.578423
0.737503	0.705543
0.385563	0.442607
0.385017	0.412306
0.653283	0.197147
0.384935	0.496367
0.699088	0.386759
0.367911	0.428819
0.725841	0.551031
0.541809	0.570933
0.427356	0.472148
0.707379	0.79797
0.495361	0.450347
0.454103	0.424486
0.449154	0.43959
0.367542	0.681029
0.702636	0.487051
0.379273	0.401837
0.650378	0.718043
0.410412	0.432673
0.508305	0.448902
0.627716	0.68969
0.454334	0.454076
0.717756	0.766336
0.827249	0.725216
0.444362	0.422677
0.367123	0.654942
0.650751	0.517037
0.766051	0.606179
0.624491	0.686179
0.704978	0.733851
0.490017	0.782415
0.567367	0.581963
0.311128	0.382819
0.537443	0.627369
0.459239	0.340033
0.625396	0.423115
0.759906	0.640645
0.431657	0.467485
0.66767	0.120321
0.435483	0.471301
0.515884	0.412017
0.608397	0.40913
0.590871	0.588204
0.749618	0.747424
0.555302	0.777977
0.584917	0.422286
0.631983	0.701524
0.677132	0.723525
0.461839	0.485703
0.724715	0.625508
0.482988	0.47161
0.714897	0.803171
0.450481	0.485558
0.761232	0.641547
0.699974	0.417188
0.512984	0.506605
0.769707	0.6923
0.772494	0.648486
0.503244	0.527823
0.71774	0.782546
0.61066	0.724354
0.795605	0.789188
0.489345	0.443801
0.785225	0.69039
0.738048	0.684482
0.80596	0.793246
0.443831	0.500227
0.45766	0.756631
0.661725	0.563724
0.381774	0.37579
0.433261	0.443696
0.769434	0.388761
0.654357	0.617028
0.46458	0.493875
0.55635	0.128175
0.558861	0.637996
0.674554	0.667309
0.645204	0.728109
0.637963	0.666578
0.468372	0.31152
0.610729	0.753879
0.764677	0.769236
0.397474	0.420985
0.80528	0.709733
0.633526	0.540057
0.613454	0.764992
0.571162	0.530169
0.40332	0.485949
0.48217	0.478583
0.609123	0.582002
0.720748	0.756549
0.675102	0.585512
0.749337	0.650638
0.6296	0.664029
0.644612	0.704746
0.439304	0.529613
0.574286	0.692643
0.629135	0.734824
0.419685	0.548193
0.618096	0.596324
0.649498	0.465154
0.521222	0.497457
0.404287	0.483852
0.599849	0.716899
0.59064	0.397462
0.427858	0.563133
0.567712	0.71931
0.483247	0.436641
0.642447	0.773741
0.402234	0.470163
0.750372	0.779752
0.686504	0.691292
0.446598	0.402621
0.758872	0.821647
0.745347	0.656818
0.663735	0.687028
0.772203	0.707952
0.627392	0.678988
0.59245	0.647707
0.499058	0.404457
0.731319	0.60605
0.620861	0.749401
0.39802	0.363319
0.798333	0.643776
0.430608	0.416767
0.442346	0.530819
0.469593	0.484598
0.607925	0.617434
0.722645	0.713395
0.68643	0.766917
0.590051	0.430727
0.579993	0.764206
0.538231	0.564446
0.681505	0.751084
0.499933	0.394374
0.480661	0.413787
0.614317	0.412054
0.637884	0.630729
0.664755	0.636261
0.47289	0.65538
0.60592	0.637015
0.512981	0.440746
0.620523	0.681222
0.6336	0.734264
0.545424	0.850945
0.65141	0.708753
0.703651	0.770966
0.421616	0.593717
0.684523	0.68828
0.703353	0.697713
0.503423	0.414627
0.615812	0.728781
0.507084	0.521786
0.574557	0.740785
0.465319	0.486842
0.575344	0.496279
0.702132	0.767791
0.680821	0.800588
0.466667	0.48353
0.637267	0.615725
0.644134	0.760801
0.612691	0.603823
0.555019	0.658609
0.69119	0.787002
0.484108	0.611683
0.49688	0.556028
0.687561	0.775174
0.603052	0.719407
0.707693	0.740328
0.453428	0.44415
0.404445	0.673186
0.672706	0.757169
0.770932	0.713816
0.570079	0.50704
0.467208	0.44548
0.507768	0.508933
0.459732	0.534798
0.686063	0.690876
0.676044	0.604447
0.702198	0.584516
0.384222	0.556216
0.664682	0.681596
0.633261	0.771639
0.710674	0.485551
0.719526	0.721714
0.535065	0.542664
0.616811	0.856564
0.46667	0.443421
0.528258	0.511614
0.472976	0.520787
0.473976	0.486382
0.687258	0.637217
0.354415	0.374268
0.491625	0.469571
0.650242	0.72753
0.780222	0.806976
0.709008	0.641997
0.491851	0.556572
0.736639	0.590752
0.659994	0.644791
0.650324	0.656842
0.728187	0.64976
0.398617	0.497698
0.598599	0.792821
0.647521	0.411747
0.467428	0.50177
0.36576	0.425004
0.694182	0.698426
0.737002	0.662268
0.539903	0.738852
0.658554	0.838173
0.706982	0.724034
0.67604	0.640062
0.452193	0.388639
0.708181	0.599231
0.597566	0.632488
0.714886	0.643412
0.518028	0.396952
0.65793	0.820036
0.698672	0.166527
0.732638	0.766115
0.692014	0.632411
0.533491	0.523956
0.684015	0.524329
0.603905	0.495736
0.596799	0.533241
0.388766	0.562049
0.565249	0.550903
0.323952	0.413447
0.586852	0.193176
0.527204	0.682781
0.463753	0.524071
0.71746	0.617872
0.626911	0.301331
0.729933	0.601479
0.425629	0.126194
0.542723	0.441891
0.746206	0.591018
0.632516	0.713916
0.618958	0.655722
0.688051	0.569868
0.62618	0.703534
0.685887	0.0685968
0.390591	0.47691
0.735709	0.762821
0.675977	0.782094
0.489123	0.48827
0.588114	0.500295
0.44125	0.456275
0.520597	0.681458
0.346263	0.554077
0.380758	0.105091
0.379303	0.415387
0.594929	0.497193
0.436436	0.455895
0.548666	0.546211
0.484036	0.531216
0.570578	0.536576
0.686291	0.622268
0.400749	0.36686
0.371159	0.389199
0.711495	0.734565
0.515717	0.463762
0.432515	0.398041
0.621413	0.544124
0.668874	0.807143
0.673216	0.564407
0.685331	0.542212
0.60462	0.813183
0.58054	0.355308
0.721212	0.618444
0.442986	0.328229
0.629326	0.201249
0.650147	0.637018
0.734963	0.766725
0.714874	0.753852
0.622135	0.401062
0.528109	0.563819
0.795327	0.278639
0.515775	0.516742
0.731501	0.668029
0.388793	0.496662
0.642891	0.599696
0.720829	0.69989
0.533144	0.47428
0.61263	0.424827
0.520086	0.471816
0.549938	0.346187
0.632729	0.703142
0.57516	0.481086
0.7103	0.662653
0.633345	0.740354
0.452775	0.562783
0.57085	0.551735
0.856235	0.718067
0.573056	0.126196
0.691329	0.754109
0.768179	0.676101
0.72519	0.519692
0.679541	0.609806
0.781569	0.808831
0.739258	0.6619
0.393707	0.493542
0.818289	0.423624
0.547274	0.459341
0.609355	0.490474
0.447857	0.471922
0.719562	0.644093
0.769655	0.749193
0.48606	0.779735
0.64541	0.562626
0.562973	0.601931
0.691095	0.764955
0.695913	0.731334
0.686965	0.077851
0.459092	0.448989
0.483079	0.7063
0.773532	0.826967
0.447857	0.466359
0.431798	0.520991
0.66127	0.478123
0.539073	0.472606
0.653162	0.485628
0.58883	0.51387
0.447626	0.468633
0.521582	0.748312
0.649083	0.749497
0.59197	0.719934
0.446835	0.517965
0.557806	0.563025
0.788347	0.720402
0.831246	0.671525
0.532499	0.656091
0.715722	0.736342
0.449409	0.535769
0.344661	0.482348
0.520239	0.489652
0.42786	0.472749
0.594477	0.622946
0.777043	0.812837
0.479732	0.684403
0.43565	0.486719
0.679611	0.6877
0.513526	0.407779
0.676	0.743427
0.691202	0.761311
0.530584	0.519681
0.440974	0.817771
0.435197	0.504617
0.369071	0.389848
0.663466	0.592316
0.691576	0.631372
0.53865	0.404189
0.721006	0.63878
0.78131	0.664673
0.457957	0.320097
0.755622	0.704429
0.565695	0.733093
0.383887	0.38508
0.680859	0.64321
0.391188	0.123764
0.717164	0.562905
0.729113	0.777097
0.521516	0.530043
0.812927	0.79974
0.627917	0.633576
0.435538	0.425963
0.703778	0.531972
0.410656	0.46071
0.551738	0.55432
0.673148	0.783343
0.751184	0.784094
0.774511	0.626067
0.46828	0.505013
0.666493	0.459317
0.54336	0.518469
0.62208	0.576739
0.639162	0.644449
0.507526	0.485609
0.659335	0.807267
0.440019	0.421749
0.336324	0.410038
0.577243	0.55898
0.696921	0.688414
0.510688	0.454899
0.572788	0.557046
0.781162	0.157515
0.467672	0.557801
0.703985	0.691491
0.588904	0.59026
0.589573	0.616097
0.60679	0.735873
0.750557	0.764349
0.473674	0.546747
0.424913	0.483813
0.762708	0.252566
0.65761	0.25701
0.418294	0.418101
0.46036	0.492654
0.664561	0.489234
0.479306	0.499527
0.498769	0.547575
0.76037	0.207516
0.73815	0.759669
0.716031	0.82367
0.82913	0.762375
0.579249	0.716176
0.429804	0.371339
0.40713	0.486171
0.79777	0.72219

## Sheet: FigureS2_c
Double Label Histone 0 uM ATP Initial E.T. value	Double Label Histone 0 uM ATP Final E.T. value
0.646346	0.654431
0.306712	0.351526
0.481603	0.530559
0.401182	0.285416
0.428002	0.448401
0.754993	0.558798
0.792886	0.663137
0.319122	0.293364
0.737258	0.752737
0.378077	0.454399
0.715116	0.564657
0.626913	0.795343
0.683638	0.489775
0.499663	0.703272
0.710172	0.600296
0.440489	0.607329
0.655107	0.71843
0.458508	0.421165
0.389901	0.27016
0.597999	0.749083
0.601754	0.435107
0.472878	0.414705
0.376725	0.469098
0.484945	0.419612
0.420908	0.502667
0.606986	0.54346
0.335337	0.39315
0.561843	0.761067
0.681382	0.552316
0.719752	0.460489
0.478292	0.501476
0.626425	0.412214
0.361874	0.536132
0.538933	0.514523
0.738145	0.458744
0.344321	0.551351
0.345945	0.392732
0.692163	0.694296
0.381961	0.638525
0.877808	0.593984
0.55382	0.477052
0.436381	0.39403
0.801565	0.662689
0.582255	0.622808
0.501315	0.529309
0.300909	0.379813
0.506996	0.388921
0.467328	0.499129
0.846606	0.664342
0.781041	0.531536
0.767939	0.758831
0.468351	0.373628
0.746476	0.455399
0.895696	0.42318
0.64356	0.776343
0.499065	0.689482
0.649937	0.672274
0.666653	0.677923
0.680094	0.62426
0.676963	0.605605
0.585505	0.448983
0.834808	0.932912
0.675206	0.411238
0.494417	0.481401
0.375358	0.498257
0.565061	0.538143
0.805293	0.81636
0.626395	0.739805
0.569965	0.621274
0.686149	0.457086
0.778819	0.660578
0.513727	0.633661
0.429224	0.358074
0.770423	0.835078
0.672659	0.677718
0.529611	0.223921
0.596785	0.537116
0.621323	0.650313
0.493457	0.420037
0.653145	0.580714
0.840284	0.800829
0.645184	0.463546
0.668681	0.554535
0.576584	0.578981
0.445443	0.544936
0.52253	0.528291
0.777057	0.477875
0.828319	0.6869
0.561123	0.649408
0.717387	0.671969
0.508569	0.455664
0.581725	0.700796
0.65843	0.163096
0.870693	0.555644
0.37862	0.406215
0.671792	0.723778
0.59975	0.487009
0.718285	0.657825
0.814813	0.796348
0.374546	0.473153
0.526542	0.645684
0.472588	0.549431
0.701372	0.61792
0.573147	0.529876
0.714988	0.635445
0.429568	0.406322
0.795024	0.619318
0.492806	0.523818
0.624558	0.415105
0.53888	0.593119
0.426328	0.523117
0.727382	0.457038
0.420252	0.426236
0.634393	0.560243
0.564602	0.571699
0.570753	0.425024
0.52174	0.398143
0.487434	0.356129
0.578351	0.542561
0.434602	0.535076
0.49603	0.487407
0.451378	0.421398
0.601781	0.545745
0.733636	0.584521
0.699904	0.446345
0.464479	0.478318
0.342425	0.356372
0.653808	0.6624
0.738316	0.623117
0.571237	0.43277
0.374591	0.428644
0.329271	0.428886
0.649445	0.745929
0.742423	0.373843
0.523677	0.710155
0.637895	0.370375
0.348277	0.742376
0.389528	0.531755
0.384618	0.278544
0.582684	0.539762
0.655427	0.802346
0.4347	0.484694
0.473172	0.610479
0.445371	0.890252
0.694289	0.803674
0.712868	0.658998
0.706077	0.361202
0.797797	0.851107
0.468871	0.480043
0.659504	0.647077
0.672847	0.624122
0.423181	0.533174
0.640109	0.553837
0.737205	0.623627
0.38828	0.399264
0.746058	0.71433
0.579346	0.437166
0.693601	0.568253
0.371826	0.432035
0.7256	0.563243
0.365551	0.441885
0.442236	0.447717
0.729667	0.523285
0.321892	0.393168
0.595138	0.53858
0.358483	0.49324
0.758	0.595393
0.515709	0.570659
0.627033	0.379789
0.171459	0.474561
0.686415	0.613466
0.721989	0.488748
0.715255	0.658832
0.506316	0.533331
0.598794	0.540674
0.645177	0.480089
0.700464	0.743031
0.684677	0.703076
0.730273	0.576972
0.860237	0.7225
0.481102	0.410638
0.72896	0.710077
0.695625	0.579962
0.668917	0.547863
0.762784	0.71295
0.445252	0.497926
0.658761	0.672717
0.4257	0.442645
0.623533	0.291687
0.778492	0.612378
0.659308	0.760967
0.6688	0.459366
0.591181	0.50273
0.362774	0.399632
0.870822	0.360105
0.585703	0.50839
0.292122	0.491905
0.52857	0.50377
0.663498	0.429253
0.639227	0.760782
0.388152	0.545857
0.423135	0.436484
0.380553	0.269019
0.398625	0.12391
0.662592	0.67191
0.712164	0.168212
0.645769	0.683537
0.754968	0.436288
0.592837	0.401969
0.732339	0.715837
0.60581	0.541835
0.438689	0.720489
0.710705	0.68915
0.635872	0.187476
0.402557	0.404161
0.406696	0.437473
0.454013	0.526325
0.675235	0.717076
0.72501	0.77027
0.700667	0.514046
0.461406	0.480617
0.717063	0.701768
0.524944	0.224507
0.615488	0.303456
0.613441	0.425406
0.468652	0.412381
0.538577	0.595938
0.326888	0.164922
0.808319	0.584688
0.724821	0.526852
0.609377	0.563586
0.381716	0.219249
0.44912	0.397183
0.61467	0.524645
0.441585	0.417735
0.785915	0.366655
0.333368	0.480769
0.314915	0.640831
0.441222	0.272077
0.511047	0.131523
0.632599	0.611907
0.412075	0.389044
0.699504	0.755558
0.558057	0.529415
0.520764	0.667517
0.573907	0.394009
0.618404	0.644505
0.711585	0.481519
0.478575	0.510126
0.640852	0.514153
0.635415	0.52891
0.621139	0.696423
0.635976	0.523507
0.579148	0.493703
0.498942	0.549551
0.727284	0.69025
0.764483	0.706458
0.694896	0.736794
0.808246	0.575592
0.487113	0.551137
0.608917	0.581035
0.522386	0.383574
0.4462	0.741456
0.412939	0.483682
0.757246	0.675947
0.543555	0.540192
0.636723	0.725663
0.504171	0.475538
0.482002	0.553246
0.401914	0.651366
0.733617	0.432855
0.332222	0.610793
0.693321	0.628767
0.583106	0.595627
0.369485	0.362689
0.494032	0.425136
0.392923	0.476251
0.663084	0.660602
0.443289	0.376721
0.412137	0.582325
0.648715	0.606105
0.454033	0.517665
0.493659	0.405312
0.592747	0.466247
0.575527	0.635156
0.402655	0.670456
0.53213	0.53229
0.639469	0.767334
0.757406	0.688986
0.515128	0.51556
0.504363	0.321255
0.507986	0.514361
0.577389	0.240086
0.342251	0.438299
0.597238	0.345003
0.80853	0.592483
0.659616	0.500507
0.528674	0.364866
0.394114	0.384263
0.699998	0.27634
0.631992	0.633797
0.666047	0.704014
0.606263	0.237137
0.695084	0.653839
0.559388	0.440466
0.607363	0.403701
0.616685	0.49902
0.320139	0.42596
0.746791	0.815576
0.314944	0.288404
0.707987	0.748594
0.380346	0.394677
0.426232	0.395475
0.463757	0.414119
0.654846	0.68716
0.622331	0.382185
0.661897	0.596148
0.695847	0.606788
0.494803	0.244647
0.743316	0.612881
0.656589	0.397657
0.525899	0.545545
0.742761	0.52727
0.549056	0.469426
0.635448	0.68941
0.387435	0.329878
0.702418	0.521903
0.600491	0.491572
0.429001	0.408825
0.518358	0.406609
0.715304	0.550078
0.749445	0.58302
0.693977	0.439805
0.623264	0.55432
0.436885	0.449275
0.578953	0.50834
0.673092	0.625141
0.74331	0.337276
0.459651	0.369637
0.36626	0.434467
0.498924	0.487722
0.52848	0.482073
0.478043	0.488473
0.754312	0.710507
0.539376	0.541001
0.369908	0.478515
0.696036	0.498332
0.557746	0.609035
0.619797	0.628379
0.569521	0.787422
0.473662	0.404573
0.712462	0.214745
0.677618	0.613621
0.467354	0.375415
0.754926	0.33867
0.412146	0.548513
0.70279	0.905452
0.542036	0.679494
0.414303	0.468741
0.64678	0.705702
0.72837	0.627318
0.606555	0.592328
0.594289	0.575049
0.612692	0.721656
0.659748	0.772552
0.558545	0.476098
0.5402	0.660971
0.562115	0.512941
0.28035	0.443358
0.65504	0.510542
0.492486	0.835989
0.394823	0.354501
0.692948	0.659474
0.572723	0.530053
0.670809	0.660298
0.704169	0.748825
0.584557	0.481227
0.651532	0.521775
0.393408	0.46736
0.683002	0.682231
0.445572	0.499877
0.659535	0.459181
0.807941	0.800857
0.389654	0.331264
0.759363	0.403414
0.478765	0.415003
0.649568	0.761635
0.441003	0.437187
0.329706	0.301851
0.521577	0.496504
0.74004	0.918192
0.599891	0.548469
0.210803	0.251519
0.341125	0.35546
0.651461	0.624083
0.737438	0.475727
0.772175	0.575335
0.750738	0.60992
0.68929	0.391207
0.75271	0.768201
0.566547	0.233809
0.556056	0.714076
0.653871	0.527716
0.487388	0.410027
0.693234	0.657138
0.362592	0.361658
0.602559	0.502391
0.665968	0.592501
0.527173	0.551081
0.569	0.400041
0.734957	0.44851
0.341871	0.331449
0.562699	0.25762
0.522618	0.690411
0.340934	0.410696
0.372242	0.391836
0.634408	0.394813
0.471148	0.538222
0.764618	0.718852
0.637156	0.496314
0.412914	0.527515
0.439096	0.411005
0.698514	0.636079
0.668275	0.63303
0.681491	0.675885
0.601955	0.566143
0.570484	0.587364
0.709264	0.721877
0.641141	0.45834
0.678394	0.589394
0.672321	0.68108
0.384135	0.411342
0.58487	0.617224
0.676528	0.52052
0.617043	0.622448
0.603836	0.452615
0.449593	0.513919
0.610181	0.562617
0.455578	0.450848
0.577247	0.579333
0.706522	0.731846

## Sheet: FigureS2_d
Double Label Histone 100 uM ATP Initial E.T. value	Double Label Histone 100 uM ATP Final E.T. value
0.534751	0.544936
0.434747	0.155462
0.580863	0.233378
0.386479	0.178485
0.762968	0.642256
0.667832	0.590648
0.423688	0.395957
0.46366	0.585573
0.566262	0.512253
0.579042	0.357073
0.739006	0.168477
0.46443	0.298667
0.474502	0.147508
0.71166	0.20878
0.477684	0.539527
0.578123	0.521682
0.258664	0.12058
0.528452	0.585232
0.592785	0.455245
0.386671	0.126918
0.310627	0.312745
0.527713	0.65762
0.827695	0.180649
0.618395	0.657196
0.504908	0.190459
0.4734	0.462047
0.592051	0.470303
0.552319	0.152647
0.404	0.590817
0.537213	0.576011
0.376046	0.109234
0.721588	0.1246
0.625955	0.412775
0.738492	0.628546
0.564177	0.205388
0.837827	0.509807
0.433373	0.67318
0.464566	0.153495
0.462566	0.162651
0.506181	0.626532
0.543218	0.172209
0.706401	0.383353
0.72341	0.147013
0.370161	0.379197
0.625324	0.407082
0.704963	0.685907
0.345218	0.466431
0.392163	0.162141
0.425261	0.218359
0.550243	0.379274
0.572194	0.269294
0.37495	0.448931
0.710655	0.830163
0.746349	0.544659
0.419597	0.193877
0.342275	0.298711
0.699878	0.613855
0.631135	0.616684
0.681552	0.610242
0.466956	0.613744
0.562606	0.296391
0.389345	0.423026
0.465072	0.161751
0.474228	0.563655
0.752792	0.673581
0.362041	0.655541
0.306118	0.118807
0.481233	0.483597
0.707092	0.67103
0.611712	0.214778
0.735398	0.648002
0.480712	0.662857
0.486483	0.501373
0.52335	0.144409
0.672022	0.126324
0.398688	0.33545
0.533115	0.250882
0.401339	0.688734
0.498501	0.350441
0.441958	0.150259
0.692553	0.246767
0.558689	0.66624
0.602119	0.137601
0.502714	0.645379
0.651125	0.682046
0.630283	0.573587
0.563673	0.339283
0.501359	0.487991
0.706686	0.293094
0.500682	0.29201
0.355729	0.393956
0.635237	0.366766
0.412328	0.241833
0.606363	0.26769
0.699113	0.687296
0.698594	0.549537
0.761788	0.330224
0.638547	0.180785
0.723976	0.544004
0.60471	0.725396
0.497498	0.139322
0.267113	0.187283
0.802029	0.697995
0.582457	0.307009
0.534727	0.188503
0.496594	0.146925
0.871695	0.24055
0.359032	0.195188
0.540134	0.321434
0.632045	0.354667
0.343968	0.149881
0.514804	0.532505
0.612557	0.569922
0.741022	0.543194
0.751133	0.639932
0.50123	0.191641
0.439746	0.189718
0.444372	0.170189
0.725634	0.534467
0.336902	0.169482
0.740934	0.301161
0.596919	0.200903
0.475525	0.115644
0.751232	0.663243
0.505235	0.574305
0.649439	0.160771
0.55861	0.501146
0.401272	0.385936
0.383009	0.484529
0.514077	0.58796
0.704742	0.492332
0.375601	0.132906
0.464	0.14745
0.398743	0.272847
0.479861	0.519975
0.407588	0.517186
0.55748	0.677164
0.341211	0.217824
0.547615	0.47387
0.536677	0.279089
0.484777	0.183331
0.591708	0.2436
0.601848	0.194805
0.885763	0.143659
0.700412	0.173476
0.368933	0.11733
0.364513	0.138322
0.479719	0.248106
0.48885	0.342223
0.7166	0.706965
0.626162	0.648642
0.720702	0.274092
0.437789	0.14484
0.545761	0.670196
0.633946	0.139957
0.827209	0.426494
0.606171	0.385772
0.745236	0.90133
0.764689	0.657024
0.665938	0.718659
0.398928	0.362069
0.316956	0.60922
0.543049	0.121612
0.688569	0.226067
0.50911	0.513904
0.428503	0.214504
0.676823	0.384343
0.583251	0.135383
0.63035	0.664644
0.582314	0.358715
0.560564	0.283673
0.638225	0.289603
0.651398	0.76376
0.430932	0.23496
0.634912	0.421427
0.719532	0.270191
0.467985	0.171531
0.387031	0.391471
0.64726	0.358213
0.476511	0.571313
0.680959	0.307239
0.753869	0.293324
0.746594	0.306144
0.548981	0.477277
0.637786	0.215554
0.404049	0.249847
0.545501	0.366021
0.521832	0.649658
0.735132	0.255229
0.605586	0.124754
0.715024	0.727725
0.526183	0.153662
0.419399	0.377301
0.589169	0.614291
0.622643	0.185195
0.524667	0.515474
0.444333	0.478195
0.683798	0.322421
0.417487	0.15817
0.70199	0.274812
0.701503	0.30021
0.709094	0.57868
0.473994	0.658409
0.4869	0.232689
0.705263	0.326488
0.561904	0.431862
0.80025	0.657136
0.52957	0.218588
0.776321	0.239738
0.545941	0.58343
0.547434	0.67016
0.444053	0.148784
0.729601	0.23086
0.486777	0.132898
0.77001	0.570921
0.736254	0.718779
0.350398	0.192945
0.431663	0.482244
0.617299	0.20461
0.456113	0.417349
0.422269	0.120332
0.448469	0.159425
0.732095	0.116374
0.452064	0.178761
0.453092	0.56826
0.335068	0.135971
0.6876	0.393764
0.482893	0.253594
0.730341	0.271403
0.681287	0.659996
0.67507	0.268137
0.680661	0.218484
0.427348	0.300615
0.53355	0.377932
0.591978	0.260653
0.649613	0.47457
0.614014	0.346556
0.747354	0.549621
0.575837	0.291282
0.741274	0.302959
0.45455	0.633741
0.565382	0.629962
0.650228	0.225187
0.666793	0.313056
0.429195	0.497065
0.617063	0.451621
0.5165	0.124588
0.635066	0.38822
0.670606	0.577231
0.605482	0.183196
0.608203	0.3754
0.669685	0.200182
0.555939	0.149631
0.394743	0.102126
0.696448	0.112609
0.624256	0.176098
0.675952	0.446743
0.627814	0.386781
0.355948	0.424173
0.50918	0.371754
0.431559	0.275309
0.637037	0.219069
0.390387	0.719876
0.406039	0.277909
0.579569	0.166655
0.758342	0.759435
0.368699	0.439821
0.498884	0.775475
0.496519	0.263714
0.360613	0.498202
0.543711	0.431426
0.645014	0.685457
0.759212	0.27177
0.462471	0.162314
0.722527	0.732106
0.603877	0.183372
0.463224	0.652366
0.395054	0.240237
0.403644	0.394009
0.675768	0.158379
0.301102	0.461546
0.50953	0.434833
0.454159	0.342567
0.565916	0.66494
0.824591	0.195551
0.665178	0.198351
0.549661	0.183429
0.512293	0.43054
0.51226	0.183264
0.372992	0.438819
0.323603	0.397817
0.411573	0.410293
0.649488	0.453198
0.398609	0.236072
0.585618	0.38911
0.492042	0.485192
0.619824	0.152975
0.473633	0.727913
0.839172	0.319101
0.386102	0.153411
0.505706	0.42545
0.568357	0.721037
0.632419	0.247422
0.53863	0.405001
0.462249	0.455464
0.409289	0.611776
0.434039	0.346008
0.667698	0.567091
0.351965	0.359628
0.477343	0.282687
0.488771	0.617742
0.574385	0.410188
0.675592	0.69147
0.391135	0.164527
0.678695	0.177662
0.327131	0.176795
0.589776	0.484035
0.472505	0.190634
0.550176	0.394948
0.623208	0.208512
0.308168	0.546396
0.565507	0.684304
0.685876	0.175709
0.664172	0.540314
0.326032	0.12798
0.454972	0.553255
0.721111	0.624442
0.588049	0.399587
0.681475	0.354662
0.405788	0.174076
0.645851	0.167991
0.424816	0.227022
0.454001	0.474137
0.653562	0.595192
0.549363	0.336632
0.643144	0.400616
0.452948	0.709833
0.65509	0.35794
0.675724	0.40494
0.56927	0.640044
0.444391	0.206683
0.458983	0.559921
0.629664	0.600821
0.388969	0.266848
0.958473	0.647329
0.555904	0.499397
0.267885	0.586128
0.528016	0.210357
0.456354	0.318537
0.513498	0.213305
0.619303	0.484475
0.475961	0.624666
0.396826	0.579188
0.493665	0.517132
0.8178	0.728197
0.597086	0.361559
0.440341	0.383018
0.448441	0.372712
0.728919	0.591729
0.493551	0.233371
0.450317	0.230764
0.553717	0.16074
0.460523	0.491577
0.498369	0.33378
0.459696	0.232355
0.358858	0.479472
0.597915	0.265251
0.478637	0.307123
0.388907	0.241939
0.611253	0.380978
0.781784	0.3075
0.69495	0.254158
0.685569	0.296016
0.592447	0.266115
0.639781	0.564387
0.700595	0.567548
0.641738	0.595424
0.375621	0.196597
0.671391	0.55093
0.723834	0.488027
0.369485	0.120283
0.632923	0.244323
0.49389	0.279837
0.782302	0.719917
0.485926	0.172303
0.419971	0.508036
0.777682	0.313398
0.362737	0.189137
0.603078	0.261019
0.6334	0.540201
0.713009	0.426679
0.622079	0.169681
0.646134	0.675627
0.443161	0.167941
0.412819	0.750817
0.493194	0.437923
0.441837	0.126318
0.502285	0.261275
0.568874	0.145905
0.497211	0.19679
0.682823	0.324241
0.592998	0.790115
0.547734	0.467028
0.769737	0.190616
0.764653	0.155786
0.46259	0.11681
0.559552	0.4246
0.390767	0.394177
0.743776	0.177222
0.639916	0.46436
0.774924	0.717189
0.498468	0.20993
0.473713	0.394865
0.669206	0.285875
0.654131	0.499262
0.328155	0.335152
0.642646	0.64998
0.669977	0.275802
0.450277	0.154516
0.678417	0.431218
0.529504	0.220623
0.809592	0.571245
0.524688	0.664253
0.647638	0.128664
0.469108	0.509386
0.755107	0.734535
0.467519	0.41008
0.425134	0.810667
0.323968	0.214785
0.605641	0.420737
0.664147	0.618521
0.439747	0.539422
0.562573	0.432992
0.440591	0.230309
0.533628	0.534826
0.314372	0.150815
0.541558	0.432356
0.597066	0.175362
0.412344	0.335948
0.701627	0.756329
0.57994	0.456791
0.540136	0.285978
0.513207	0.418916
0.718099	0.707872
0.804958	0.297035
0.544025	0.27116
0.905292	0.225834
0.600874	0.611495
0.564146	0.231176
0.570657	0.257465
0.67286	0.12132
0.491229	0.690156
0.604801	0.556305
0.610297	0.254754
0.871257	0.517253
0.585208	0.124698
0.768773	0.163425
0.53138	0.251012
0.69169	0.632826
0.356602	0.176687
0.487148	0.216003
0.639581	0.237394
0.39754	0.356015
0.344794	0.307536
0.630082	0.7211
0.623882	0.663444
0.522778	0.175717
0.53554	0.566992
0.314778	0.265789
0.497597	0.174857
0.466367	0.183216
0.43186	0.448168
0.740602	0.624886
0.546216	0.397055
0.566666	0.437866
0.471393	0.240094
0.761152	0.437394
0.664018	0.400474
0.573904	0.721183
0.387961	0.223823
0.559392	0.175034
0.807353	0.324127
0.382815	0.278378
0.523904	0.502676
0.595261	0.651548
0.357474	0.290809
0.621564	0.180559
0.726251	0.336392
0.425097	0.135024
0.549054	0.531975
0.785487	0.280804
0.665562	0.134428
0.446954	0.27871
0.589621	0.631687
0.63599	0.208695
0.701121	0.206264
0.457956	0.210186
0.534035	0.410116
0.715038	0.159135
0.764902	0.420931
0.7986	0.245653
0.531091	0.485324
0.618033	0.465705
0.733581	0.378091
0.692016	0.335611
0.412184	0.200324
0.678915	0.45341
0.559537	0.665975
0.564607	0.477173
0.578349	0.323815
0.663671	0.260577
0.677802	0.939771
0.816538	0.363912
0.373687	0.755909
0.540933	0.547164
0.444607	0.651646
0.439594	0.378006
0.660073	0.163717
0.370642	0.325443
0.519016	0.123963
0.65846	0.174539
0.663416	0.285853
0.668553	0.392754
0.399396	0.30293
0.592928	0.220032
0.616331	0.594912
0.576329	0.107285
0.342359	0.13022
0.645862	0.527001
0.779807	0.220445
0.692364	0.411445
0.324627	0.117064
0.589405	0.259323
0.541194	0.605538
0.531026	0.213568
0.720671	0.442687
0.462778	0.213737
0.611743	0.165145
0.757787	0.19454
0.533753	0.230472
0.733892	0.328662
0.646133	0.620914
0.637177	0.608479
0.612053	0.611411
0.639825	0.650931
0.676351	0.422018
0.524704	0.291439
0.61973	0.505315
0.387143	0.45259
0.455451	0.49168
0.765111	0.196892
0.706629	0.200385
0.740887	0.609979
0.370013	0.145783
0.509483	0.133515
0.872826	0.31567
0.66459	0.663847
0.66459	0.230447
