# Supplementary material for: H2A.Z deposition by SWR1C involves multiple ATP-dependent steps
Source: Nat Commun. 2022 Nov 17;13:7052. doi: 10.1038/s41467-022-34861-x (PMC9672302; doi:10.1038/s41467-022-34861-x)
Supplement: Supplementary file 4 — Source Data [file 41467_2022_34861_MOESM4_ESM.zip › SupplementaryFigure4d_4e.xlsx]

## Sheet: Supplementary Figure 4d
Time (sec)	Fraction Bound
0.5	0
1.5	0.446254
2	0.446254
2.5	0.456026
3	0.465798
4	0.472313
4.5	0.485342
5	0.501629
5.5	0.504886
6.5	0.504886
7	0.511401
7.5	0.52443
8	0.527687
9	0.537459
9.5	0.547231
10	0.547231
10.5	0.550489
11.5	0.557003
12	0.576547
12.5	0.586319
13	0.592834
14	0.599349
14.5	0.605863
15	0.615635
15.5	0.628664
16.5	0.631922
17	0.631922
17.5	0.638436
18	0.644951
19	0.651466
19.5	0.661238
20	0.667752
20.5	0.667752
21.5	0.67101
22	0.677524
22.5	0.687296
23	0.693811
24	0.693811
24.5	0.700326
25	0.700326
25.5	0.703583
26.5	0.703583
27	0.703583
27.5	0.703583
28	0.70684
29	0.70684
29.5	0.710098
30	0.713355
30.5	0.726384
31.5	0.726384
32	0.729642
32.5	0.729642
33	0.736156
34	0.739414
34.5	0.739414
35	0.742671
35.5	0.745928
36.5	0.745928
37	0.7557
37.5	0.7557
38	0.7557
39	0.7557
39.5	0.758958
40	0.758958
40.5	0.762215
41.5	0.762215
42	0.76873
42.5	0.771987
43	0.771987
44	0.771987
44.5	0.771987
45	0.775244
45.5	0.778502
46.5	0.778502
47	0.781759
47.5	0.781759
48	0.785016
49	0.785016
49.5	0.788274
50	0.788274
50.5	0.788274
51.5	0.788274
52	0.788274
52.5	0.788274
53	0.788274
54	0.788274
54.5	0.788274
55	0.791531
55.5	0.791531
56.5	0.791531
57	0.794788
57.5	0.794788
58	0.798046
59	0.801303
59.5	0.801303
60	0.801303
60.5	0.801303
61.5	0.801303
62	0.801303
62.5	0.801303
63	0.80456
64	0.80456
64.5	0.80456
65	0.80456
65.5	0.80456
66.5	0.807818
67	0.811075
67.5	0.811075
68	0.811075
69	0.811075
69.5	0.811075
70	0.814332
70.5	0.814332
71.5	0.820847
72	0.820847
72.5	0.820847
73	0.820847
74	0.820847
74.5	0.820847
75	0.824104
75.5	0.827362
76.5	0.827362
77	0.830619
77.5	0.833876
78	0.833876
79	0.833876
79.5	0.833876
80	0.833876
80.5	0.837134
81.5	0.837134
82	0.837134
82.5	0.837134
83	0.837134
84	0.837134
84.5	0.837134
85	0.837134
85.5	0.837134
86.5	0.840391
87	0.840391
87.5	0.840391
88	0.840391
89	0.846906
89.5	0.846906
90	0.846906
90.5	0.846906
91.5	0.846906
92	0.850163
92.5	0.85342
93	0.856678
94	0.856678
94.5	0.856678
95	0.856678
95.5	0.856678
96.5	0.856678
97	0.856678
97.5	0.856678
98	0.856678
99	0.856678
99.5	0.856678
100	0.856678
100.5	0.856678
101.5	0.856678
102	0.856678
102.5	0.856678
103	0.856678
104	0.856678
104.5	0.856678
105	0.856678
105.5	0.856678
106.5	0.856678
107	0.856678
107.5	0.856678
108	0.863192
109	0.863192
109.5	0.863192
110	0.863192
110.5	0.863192
111.5	0.863192
112	0.863192
112.5	0.863192
113	0.863192
114	0.863192
114.5	0.863192
115	0.863192
115.5	0.863192
116.5	0.863192
117	0.863192
117.5	0.863192
118	0.863192
119	0.863192
119.5	0.86645
120	0.86645
120.5	0.86645
121.5	0.86645
122	0.86645
122.5	0.86645
123	0.86645
124	0.86645
124.5	0.86645
125	0.86645
125.5	0.86645
126.5	0.86645
127	0.86645
127.5	0.869707
128	0.872964
129	0.872964
129.5	0.876221
130	0.876221
130.5	0.879479
131.5	0.879479
132	0.879479
132.5	0.879479
133	0.879479
134	0.879479
134.5	0.879479
135	0.879479
135.5	0.879479
136.5	0.879479
137	0.879479
137.5	0.879479
138	0.882736
139	0.882736
139.5	0.882736
140	0.882736
140.5	0.882736
141.5	0.882736
142	0.882736
142.5	0.882736
143	0.882736
144	0.885993
144.5	0.885993
145	0.885993
145.5	0.885993
146.5	0.889251
147	0.889251
147.5	0.889251
148	0.889251
149	0.889251
149.5	0.889251
150	0.889251
150.5	0.889251
151.5	0.892508
152	0.892508
152.5	0.892508
153	0.892508
154	0.892508
154.5	0.892508
155	0.892508
155.5	0.892508
156.5	0.892508
157	0.895765
157.5	0.895765
158	0.895765
159	0.895765
159.5	0.895765
160	0.895765
160.5	0.899023
161.5	0.899023
162	0.899023
162.5	0.899023
163	0.899023
164	0.899023
164.5	0.899023
165	0.899023
165.5	0.899023
166.5	0.899023
167	0.899023
167.5	0.899023
168	0.899023
169	0.899023
169.5	0.899023
170	0.899023
170.5	0.899023
171.5	0.899023
172	0.899023
172.5	0.899023
173	0.899023
174	0.899023
174.5	0.899023
175	0.899023
175.5	0.899023
176.5	0.899023
177	0.899023
177.5	0.899023
178	0.899023
179	0.899023
179.5	0.899023
180	0.899023
180.5	0.899023
181.5	0.899023
182	0.899023
182.5	0.899023
183	0.899023
184	0.899023
184.5	0.899023
185	0.899023
185.5	0.899023
186.5	0.899023
187	0.899023
187.5	0.899023
188	0.899023
189	0.899023
189.5	0.899023
190	0.899023
190.5	0.899023
191.5	0.899023
192	0.899023
192.5	0.899023
193	0.899023
194	0.899023
194.5	0.899023
195	0.899023
195.5	0.899023
196.5	0.90228
197	0.90228
197.5	0.90228
198	0.90228
199	0.90228
199.5	0.90228
200	0.90228
200.5	0.90228
201.5	0.90228
202	0.90228
202.5	0.90228
203	0.90228
204	0.90228
204.5	0.90228
205	0.90228
205.5	0.90228
206.5	0.90228
207	0.905537
207.5	0.905537
208	0.905537
209	0.905537
209.5	0.905537
210	0.908795
210.5	0.908795
211.5	0.908795
212	0.908795
212.5	0.908795
213	0.908795
214	0.912052
214.5	0.912052
215	0.912052
215.5	0.912052
216.5	0.915309
217	0.915309
217.5	0.915309
218	0.915309
219	0.915309
219.5	0.915309
220	0.915309
220.5	0.915309
221.5	0.915309
222	0.915309
222.5	0.915309
223	0.915309
224	0.915309
224.5	0.915309
225	0.915309
225.5	0.915309
226.5	0.915309
227	0.915309
227.5	0.915309
228	0.915309
229	0.915309
229.5	0.915309
230	0.915309
230.5	0.915309
231.5	0.915309
232	0.915309
232.5	0.915309
233	0.915309
234	0.915309
234.5	0.915309
235	0.915309
235.5	0.915309
236.5	0.915309
237	0.915309
237.5	0.915309
238	0.915309
239	0.915309
239.5	0.915309
240	0.915309
240.5	0.915309
241.5	0.915309
242	0.915309
242.5	0.915309
243	0.915309
244	0.915309
244.5	0.915309
245	0.915309
245.5	0.915309
246.5	0.915309
247	0.915309
247.5	0.915309
248	0.915309
249	0.915309
249.5	0.915309
250	0.915309
250.5	0.915309
251.5	0.915309
252	0.915309
252.5	0.915309
253	0.915309
254	0.915309
254.5	0.915309
255	0.915309
255.5	0.915309
256.5	0.915309
257	0.915309
257.5	0.915309
258	0.915309
259	0.915309
259.5	0.915309
260	0.915309
260.5	0.915309
261.5	0.915309
262	0.915309
262.5	0.915309
263	0.915309
264	0.915309
264.5	0.915309
265	0.915309
265.5	0.915309
266.5	0.915309
267	0.915309
267.5	0.915309
268	0.915309
269	0.915309
269.5	0.915309
270	0.915309
270.5	0.915309
271.5	0.915309
272	0.915309
272.5	0.915309
273	0.915309
274	0.915309
274.5	0.915309
275	0.915309
275.5	0.915309
276.5	0.915309
277	0.915309
277.5	0.918567
278	0.918567
279	0.918567
279.5	0.918567
280	0.918567
280.5	0.918567
281.5	0.918567
282	0.918567
282.5	0.918567
283	0.918567
284	0.918567
284.5	0.918567
285	0.918567
285.5	0.918567
286.5	0.918567
287	0.918567
287.5	0.918567
288	0.921824
289	0.921824
289.5	0.921824
290	0.921824
290.5	0.921824
291.5	0.921824
292	0.921824
292.5	0.921824
293	0.921824
294	0.921824
294.5	0.921824
295	0.921824
295.5	0.921824
296.5	0.921824
297	0.921824
297.5	0.921824
298	0.921824
299	0.921824
299.5	0.921824
300	0.921824
300.5	0.921824
301.5	0.921824
302	0.921824
302.5	0.921824
303	0.921824
304	0.921824
304.5	0.921824
305	0.921824
305.5	0.921824
306.5	0.921824
307	0.921824
307.5	0.921824
308	0.921824
309	0.921824
309.5	0.921824
310	0.921824
310.5	0.921824
311.5	0.921824
312	0.921824
312.5	0.921824
313	0.921824
314	0.921824
314.5	0.921824
315	0.921824
315.5	0.921824
316.5	0.921824
317	0.921824
317.5	0.921824
318	0.921824
319	0.921824
319.5	0.921824
320	0.921824
320.5	0.921824
321.5	0.921824
322	0.921824
322.5	0.921824

## Sheet: Supplementary Figure 4e
Dwelltimes (sec)
13
19
7.5
5
9
11.5
6
5
6
4.5
5.5
5
15.5
15.5
4.5
39
7
2.5
20
15.5
11.5
26.5
23
3.5
5.5
19
9
5.5
8.5
8
7.5
12.5
6
9
4.5
10.5
4.5
8
8.5
28
38.5
24.5
32.5
14
17
62
2.5
12
3
6.5
7.5
24.5
7
7.5
27.5
15.5
4.5
39
7
2.5
20
15.5
11.5
26.5
27
33.5
4.5
22.5
3.5
4.5
8.5
8
322
7.5
6.5
4.5
3.5
7
5
7.5
10
7.5
6
3.5
3
3.5
14.5
33
4.5
4.5
17.5
5.5
5
5.5
5.5
4
4
6.5
5
5.5
5
14
3
322
3
8.5
3.5
9
8
9
110
120
98
4
2.5
73
12
52.5
4.5
3
4
7
6.5
4
7
95.5
5
2.5
7
5
57
5.5
21
11
10.5
6
6.5
2.5
7
4.5
3
10
3.5
26.5
66.5
93.5
322
272.5
63.5
27
97.5
10
44
25
13
7
8.5
10
4
6
19.5
5
5
7
11
26
4.5
15.5
22
7.5
14.5
5
10
322
100
97
6.5
3
6
20
10
9
322
21
5.5
10
3.5
21.5
17.5
7.5
6
16.5
8.5
3
135
4
18
23
30.5
4
7.5
5
2.5
6
9
4.5
3
12.5
6
5
2.5
3.5
4.5
192
322
16
3
13
7.5
6.5
16.5
53
71
2.5
34
38
10
54
3.5
27
8.5
2.5
4
24.5
5
6
7.5
7
7.5
5.5
24.5
32.5
5
5.5
5.5
6.5
39
7
10
3
13
11
181.5
17.5
44.5
130.5
5
4
7.5
2.5
7
12
4.5
8.5
3.5
13.5
15.5
4
17.5
5.5
3.5
14.5
7
24.5
5
3
3
4.5
2.5
4
6.5
5
5.5
4.5
322
62.5
30
7
5
10.5
2
4.5
3.5
7.5
22
5.5
5
110
58
26
25
10
26.5
75.5
6.5
5
12.5
21.5
91
11.5
37
29
25.5
8
4
25
41.5
4
322
2.5
7.5
5
12.5
14.5
4.5
4
34.5
4.5
6
5
32
22.5
15
7
89.5
48
63.5
2.5
5
5
3
3.5
3
9
9
1.5
8.5
21
6.5
4
5
9.5
9.5
6.5
9
8
4.5
18.5
4.5
5.5
201
40.5
8
12.5
5.5
3
23.5
8.5
11
79
22.5
4
9
4
322
203
53
5
322
322
181
6
7
15
2.5
11
17
4.5
113.5
4.5
6
2.5
2
41.5
25.5
144
83
11.5
51.5
116.5
24.5
10
50.5
4
4.5
196.5
3
7
4
2.5
322
13
2.5
3.5
5
3
6.5
4
5
6.5
4.5
44.5
25
4.5
2
2
25.5
5.5
13
132.5
4
7
6
31
5
3
16
6.5
4
2.5
4.5
2.5
3
9
11.5
4.5
322
6
4
11.5
4
5
6
7
21.5
29.5
3.5
10
3
7
10
24
5
6.5
10
2.5
5.5
2.5
5.5
322
7.5
42
2.5
13
4
7.5
6.5
6
4.5
11
3.5
3.5
4
27
76
54.5
64.5
4
149
6
4.5
3
31
53.5
7.5
10
32
5
20
23
6.5
2.5
8.5
6.5
7
4
4.5
2.5
4
5
6
5.5
21.5
5.5
9
10
5.5
2.5
5
9.5
2.5
4.5
12
6.5
6.5
22.5
19.5
26
10
322
7
7
7
24.5
3
87
9
5
14
10.5
322
8.5
19.5
26
5
9
11
5
6
2.5
7
10
40.5
22.5
4.5
42.5
21
30
4.5
6
7.5
45.5
21
5.5
7.5
8.5
10
5
79.5
3.5
9
10
322
3
10
5
7.5
7.5
91.5
322
3
5.5
6
4
4.5
5
48
15.5
5.5
12.5
70
6.5
16
20
5
12.5
5.5
3.5
11
4
72
11
8
17
38
7.5
4.5
6.5
5
12
14
4
2.5
9
3
17
4
3.5
8
10.5
7
2.5
23
3
14.5
10.5
10
5
5
12
14
3.5
322
58
28.5
10.5
7
4.5
4
5
8.5
6
4
3
10.5
7.5
3.5
7.5
3.5
2.5
7
12.5
18
4.5
15
3
6.5
16
6.5
3.5
9
5
10
24
39.5
4
9
65.5
4.5
15.5
6.5
11.5
5
3.5
3
4
3.5
2
26
3.5
13
7.5
5
5
12
9
54
322
6.5
9.5
4.5
14.5
12
18
8
8
10
8
5
6
4
4
6.5
5
3.5
9
21.5
85.5
10.5
4
4
6.5
3.5
40.5
4
24
8.5
14
5
4
6
10.5
6.5
7.5
8.5
3.5
10
2.5
4.5
160
5.5
3.5
73.5
9
33.5
3.5
37
4
11.5
5
4.5
2.5
3
13
4.5
4.5
20
2.5
15
4.5
7.5
3.5
12.5
3
2.5
6
83
20.5
24
80
82
5
5
5
55.5
9.5
10.5
6.5
42.5
20.5
53
13.5
5.5
4
5
2.5
5.5
2.5
5
5
77
4
6.5
14.5
22.5
13.5
6.5
3
2.5
30
5
6
12.5
4
5
7.5
9.5
5
6
5
14.5
10
322
5
3
17
12.5
6.5
2
5.5
4.5
8.5
5.5
2.5
3
4
10
322
4
5.5
9
2.5
3.5
11
9.5
4.5
4.5
2
12.5
4
13
3.5
5
19
6.5
39.5
186.5
7.5
4
5
4.5
7
2.5
4
2.5
6.5
7
6.5
9.5
3
18.5
2.5
23
17
5.5
15
17
38.5
165
12
5
4.5
7
7.5
7
4
4
11.5
196
5.5
12.5
5
3.5
43.5
322
322
7.5
11
6
7
7
11
7.5
226
3
3
8
12
6.5
94
4.5
33
77
125.5
5.5
5
4.5
5
17
5
13.5
17.5
29
6
246.5
14
14
53.5
3
9.5
5.5
5
127.5
19
3.5
322
5.5
4
4.5
5
5.5
8.5
14.5
7.5
8.5
6
9
23
7
13
6
5
90
3
11.5
2
8
93.5
5
6.5
24.5
7.5
18.5
3.5
9.5
5
29.5
9
5
10.5
3
166
62.5
5
12.5
7.5
14.5
10.5
9.5
2.5
4
4
8
5
43
33.5
5
5
8
7
10.5
3.5
8.5
6.5
8.5
3.5
4.5
11
6
68.5
7
322
7
4
5
4
6.5
38.5
2.5
6
14
4
4.5
7.5
5
21
4.5
7.5
8.5
2
4.5
2
5
30
7.5
8.5
9.5
15
10
15
21
19
13.5
4
2
6
95
21
4
24
17.5
3.5
3.5
7.5
5.5
3
36.5
5
17
57
7.5
30.5
